# Supplementary material for: ﻿A nomenclator of Drymaria (Caryophyllaceae)
Source: PhytoKeys. 2025 Nov 13;266:139–75. doi: 10.3897/phytokeys.266.162517 (PMC12635649; doi:10.3897/phytokeys.266.162517)
Supplement: XML Treatment for Drymaria [file phytokeys.266.162517-treatment1.xml]

<!DOCTYPE tp:taxon-treatment
  PUBLIC "-//TaxonX//DTD Taxonomic Treatment Publishing DTD v0 20100105//EN" "tax-treatment-NSO.dtd">
<tp:taxon-treatment xmlns:tp="http://www.plazi.org/taxpub"><tp:treatment-meta><kwd-group><label>Taxon classification</label><kwd>
                <named-content content-type="kingdom">Plantae</named-content>
              </kwd><kwd>
                <named-content content-type="order">Caryophyllales</named-content>
              </kwd><kwd>
                <named-content content-type="family">Caryophyllaceae</named-content>
              </kwd></kwd-group><mixed-citation publication-type="journal"><person-group><name><surname>Valentín-Martínez</surname><given-names>Dagoberto</given-names></name><name><surname>Steinmann</surname><given-names>Victor W.</given-names></name><name><surname>Flores-Olvera</surname><given-names>Hilda</given-names></name><name><surname>Borsch</surname><given-names>Thomas</given-names></name><name><surname>Montesinos-Tubée</surname><given-names>Daniel B.</given-names></name></person-group><article-title>﻿A nomenclator of <italic><tp:taxon-name><tp:taxon-name-part taxon-name-part-type="genus" reg="Drymaria">Drymaria</tp:taxon-name-part></tp:taxon-name></italic> (<tp:taxon-name><tp:taxon-name-part taxon-name-part-type="family">Caryophyllaceae</tp:taxon-name-part></tp:taxon-name>)</article-title><source>PhytoKeys</source><day>13</day><month>11</month><year>2025</year><volume>266</volume><fpage>139</fpage><lpage>175</lpage><pub-id pub-id-type="doi">10.3897/phytokeys.266.162517</pub-id></mixed-citation></tp:treatment-meta><tp:nomenclature><label>﻿1.</label><tp:taxon-name><object-id xmlns:xlink="http://www.w3.org/1999/xlink" content-type="arpha" xlink:type="simple">644B4AF6-149D-534E-8455-18DB5508836D</object-id>
              <tp:taxon-name-part taxon-name-part-type="genus" reg="Drymaria">Drymaria</tp:taxon-name-part>
              
            </tp:taxon-name><tp:taxon-authority>Willd. in Roem. &amp; Schult., Syst. Veg. 5: 406. 1819. Type (designated by Fosberg 1945, pg. 96): Drymaria cordata (L.) Willd.</tp:taxon-authority><tp:nomenclature-citation-list><tp:nomenclature-citation><tp:taxon-name>
                  <tp:taxon-name-part taxon-name-part-type="genus" reg="Pinosia">Pinosia</tp:taxon-name-part>
                </tp:taxon-name><comment>Urb., Arkiv för Botanik 23A(5): 70. 1930. Type: <tp:taxon-name><tp:taxon-name-part taxon-name-part-type="genus" reg="Pinosa">Pinosa</tp:taxon-name-part> <tp:taxon-name-part taxon-name-part-type="species" reg="ortegioides">ortegioides</tp:taxon-name-part></tp:taxon-name> (Griseb.) Urb. (=<tp:taxon-name><tp:taxon-name-part taxon-name-part-type="genus" reg="Drymaria">Drymaria</tp:taxon-name-part> <tp:taxon-name-part taxon-name-part-type="species" reg="ortegioides">ortegioides</tp:taxon-name-part></tp:taxon-name> Griseb.)</comment></tp:nomenclature-citation><tp:nomenclature-citation><tp:taxon-name>
                  <tp:taxon-name-part taxon-name-part-type="genus" reg="Mollugophytum">Mollugophytum</tp:taxon-name-part>
                </tp:taxon-name><comment>M.E.Jones, Contr. W. Bot. 18: 35 (1933). Type, designated here: <tp:taxon-name><tp:taxon-name-part taxon-name-part-type="genus" reg="Mollugophytum">Mollugophytum</tp:taxon-name-part> <tp:taxon-name-part taxon-name-part-type="species" reg="holosteoides">holosteoides</tp:taxon-name-part></tp:taxon-name> (Benth.) M.E. Jones (=<tp:taxon-name><tp:taxon-name-part taxon-name-part-type="genus" reg="Drymaria">Drymaria</tp:taxon-name-part> <tp:taxon-name-part taxon-name-part-type="species" reg="holosteoides">holosteoides</tp:taxon-name-part></tp:taxon-name> Benth.)</comment></tp:nomenclature-citation></tp:nomenclature-citation-list></tp:nomenclature><tp:treatment-sec sec-type="notes" id="SECID0E64AG"><title>Notes.</title><p>Although authorship of <italic><tp:taxon-name><tp:taxon-name-part taxon-name-part-type="genus" reg="Drymaria">Drymaria</tp:taxon-name-part></tp:taxon-name></italic> is often given as “Willd. ex Schult.,” the name and description occur in a single paragraph followed by “Reliq. Willd. MS.” This represents direct association of Willdenow with both the name and the description, and Willdenow should be cited as author (see <xref ref-type="bibr" rid="B59">Turland et al. (2018)</xref>, art. 46.3 example 15). <italic><tp:taxon-name><tp:taxon-name-part taxon-name-part-type="genus" reg="Drymaria">Drymaria</tp:taxon-name-part> <tp:taxon-name-part taxon-name-part-type="species" reg="arenarioides">arenarioides</tp:taxon-name-part></tp:taxon-name></italic> has been stated to be the type of <italic><tp:taxon-name><tp:taxon-name-part taxon-name-part-type="genus" reg="Drymaria">Drymaria</tp:taxon-name-part></tp:taxon-name></italic> (e.g., <xref ref-type="bibr" rid="B16">Duke 1961</xref>, <xref ref-type="bibr" rid="B26">Hernández-Ledesma et al. 2015</xref>), with <xref ref-type="bibr" rid="B6">Britton and Millspaugh (1920)</xref> credited with having made the designation. However, according to Richard Rabeler (pers. comm. 2025), Britton and Millspaugh followed the largely mechanical method of choosing the first species as the type, and their choice is superseded by Fosberg’s designation of <italic><tp:taxon-name><tp:taxon-name-part taxon-name-part-type="genus" reg="Drymaria">Drymaria</tp:taxon-name-part> <tp:taxon-name-part taxon-name-part-type="species" reg="cordata">cordata</tp:taxon-name-part></tp:taxon-name></italic> as the type (see <xref ref-type="bibr" rid="B59">Turland et al. (2018)</xref> art. 10.7), which was made in the context of discussing morphological characters to evaluate the status of <italic><tp:taxon-name><tp:taxon-name-part taxon-name-part-type="genus" reg="Mollugophytum">Mollugophytum</tp:taxon-name-part></tp:taxon-name></italic> and did not follow the mechanical method.</p><p><italic><tp:taxon-name><tp:taxon-name-part taxon-name-part-type="genus" reg="Mollugophytum">Mollugophytum</tp:taxon-name-part> <tp:taxon-name-part taxon-name-part-type="species" reg="holosteoides">holosteoides</tp:taxon-name-part></tp:taxon-name></italic> is here designated the type because it is the most widespread species of those treated by <xref ref-type="bibr" rid="B31">Jones (1933)</xref> within <italic><tp:taxon-name><tp:taxon-name-part taxon-name-part-type="genus" reg="Mollugophytum">Mollugophytum</tp:taxon-name-part></tp:taxon-name></italic>.</p></tp:treatment-sec><ref-list><ref id="B59"><mixed-citation xmlns:xlink="http://www.w3.org/1999/xlink" xlink:type="simple"><person-group><name name-style="western"><surname>Turland</surname><given-names>NJ</given-names></name><name name-style="western"><surname>Wiersema</surname><given-names>JH</given-names></name><name name-style="western"><surname>Barrie</surname><given-names>FR</given-names></name><name name-style="western"><surname>Greuter</surname><given-names>W</given-names></name><name name-style="western"><surname>Hawksworth</surname><given-names>DL</given-names></name><name name-style="western"><surname>Herendeen</surname><given-names>PS</given-names></name><name name-style="western"><surname>Knapp</surname><given-names>S</given-names></name><name name-style="western"><surname>Kusber</surname><given-names>W-H</given-names></name><name name-style="western"><surname>Li</surname><given-names>D-Z</given-names></name><name name-style="western"><surname>Marhold</surname><given-names>K</given-names></name><name name-style="western"><surname>May</surname><given-names>TW</given-names></name><name name-style="western"><surname>McNeill</surname><given-names>J</given-names></name><name name-style="western"><surname>Monro</surname><given-names>AM</given-names></name><name name-style="western"><surname>Prado</surname><given-names>J</given-names></name><name name-style="western"><surname>Price</surname><given-names>MJ</given-names></name><name name-style="western"><surname>Smith</surname><given-names>GF</given-names></name></person-group> (<year>2018</year>) International Code of Nomenclature for <tp:taxon-name><tp:taxon-name-part taxon-name-part-type="above-family">Algae</tp:taxon-name-part></tp:taxon-name>, <tp:taxon-name><tp:taxon-name-part taxon-name-part-type="kingdom">Fungi</tp:taxon-name-part></tp:taxon-name> and Plants (Shenzhen Code) adopted by the Nineteenth International Botanical Congress Shenzhen, China, July 2017. Regnum Vegetabile 159. Koeltz Botanical Books, Glashütten. <ext-link xlink:href="10.12705/Code.2018" ext-link-type="doi" xlink:type="simple">https://doi.org/10.12705/Code.2018</ext-link></mixed-citation></ref><ref id="B16"><mixed-citation xmlns:xlink="http://www.w3.org/1999/xlink" xlink:type="simple"><person-group><name name-style="western"><surname>Duke</surname><given-names>JA</given-names></name></person-group> (<year>1961</year>) Preliminary Revision of the Genus <italic><tp:taxon-name><tp:taxon-name-part taxon-name-part-type="genus">Drymaria.</tp:taxon-name-part></tp:taxon-name></italic> Annals of the Missouri Botanical Garden 48(3): 173–268. <ext-link xlink:href="10.2307/2394953" ext-link-type="doi" xlink:type="simple">https://doi.org/10.2307/2394953</ext-link></mixed-citation></ref><ref id="B26"><mixed-citation xmlns:xlink="http://www.w3.org/1999/xlink" xlink:type="simple"><person-group><name name-style="western"><surname>Hernández-Ledesma</surname><given-names>P</given-names></name><name name-style="western"><surname>Berendsohn</surname><given-names>WG</given-names></name><name name-style="western"><surname>Borsch</surname><given-names>T</given-names></name><name name-style="western"><surname>Von Mering</surname><given-names>S</given-names></name><name name-style="western"><surname>Akhani</surname><given-names>H</given-names></name><name name-style="western"><surname>Arias</surname><given-names>S</given-names></name><name name-style="western"><surname>Castañeda-Noa</surname><given-names>I</given-names></name><name name-style="western"><surname>Eggli</surname><given-names>U</given-names></name><name name-style="western"><surname>Eriksson</surname><given-names>R</given-names></name><name name-style="western"><surname>Flores-Olvera</surname><given-names>H</given-names></name><name name-style="western"><surname>Fuentes-Bazán</surname><given-names>S</given-names></name><name name-style="western"><surname>Kadereit</surname><given-names>G</given-names></name><name name-style="western"><surname>Klak</surname><given-names>C</given-names></name><name name-style="western"><surname>Korotkova</surname><given-names>N</given-names></name><name name-style="western"><surname>Nyffeler</surname><given-names>R</given-names></name><name name-style="western"><surname>Ocampo</surname><given-names>G</given-names></name><name name-style="western"><surname>Ochoterena</surname><given-names>H</given-names></name><name name-style="western"><surname>Oxelman</surname><given-names>B</given-names></name><name name-style="western"><surname>Rabeler</surname><given-names>RK</given-names></name><name name-style="western"><surname>Sanchez</surname><given-names>A</given-names></name><name name-style="western"><surname>Schlumpberger</surname><given-names>BO</given-names></name><name name-style="western"><surname>Uotila</surname><given-names>P</given-names></name></person-group> (<year>2015</year>) A taxonomic backbone for the global synthesis of species diversity in the angiosperm order <tp:taxon-name><tp:taxon-name-part taxon-name-part-type="order">Caryophyllales</tp:taxon-name-part></tp:taxon-name>. Willdenowia 45(3): 281–383. <ext-link xlink:href="10.3372/wi.45.45301" ext-link-type="doi" xlink:type="simple">https://doi.org/10.3372/wi.45.45301</ext-link></mixed-citation></ref><ref id="B6"><mixed-citation xmlns:xlink="http://www.w3.org/1999/xlink" xlink:type="simple"><person-group><name name-style="western"><surname>Britton</surname><given-names>NL</given-names></name><name name-style="western"><surname>Millspaugh</surname><given-names>CF</given-names></name></person-group> (<year>1920</year>) The Bahama Flora. New York: The Authors, U.S. 1–695. <ext-link xlink:href="10.5962/bhl.title.54084" ext-link-type="doi" xlink:type="simple">https://doi.org/10.5962/bhl.title.54084</ext-link></mixed-citation></ref><ref id="B31"><mixed-citation xmlns:xlink="http://www.w3.org/1999/xlink" xlink:type="simple"><person-group><name name-style="western"><surname>Jones</surname><given-names>ME</given-names></name></person-group> (<year>1933</year>) Contributions to Western Botany 18. Biogeographical sketch of Prof. Jones by Mabel Jones Broaddus, 1–157. <ext-link xlink:href="https://www.biodiversitylibrary.org/page/10608223#page/189/mode/1up" ext-link-type="uri" xlink:type="simple">https://www.biodiversitylibrary.org/page/10608223#page/189/mode/1up</ext-link></mixed-citation></ref></ref-list></tp:taxon-treatment>
