# Supplementary material for: ﻿A nomenclator of Drymaria (Caryophyllaceae)
Source: PhytoKeys. 2025 Nov 13;266:139–75. doi: 10.3897/phytokeys.266.162517 (PMC12635649; doi:10.3897/phytokeys.266.162517)
Supplement: XML Treatment for Drymaria anilii [file phytokeys.266.162517-treatment2.xml]

<!DOCTYPE tp:taxon-treatment
  PUBLIC "-//TaxonX//DTD Taxonomic Treatment Publishing DTD v0 20100105//EN" "tax-treatment-NSO.dtd">
<tp:taxon-treatment xmlns:tp="http://www.plazi.org/taxpub"><tp:treatment-meta><kwd-group><label>Taxon classification</label><kwd>
                <named-content content-type="kingdom">Plantae</named-content>
              </kwd><kwd>
                <named-content content-type="order">Caryophyllales</named-content>
              </kwd><kwd>
                <named-content content-type="family">Caryophyllaceae</named-content>
              </kwd></kwd-group><mixed-citation publication-type="journal"><person-group><name><surname>Valentín-Martínez</surname><given-names>Dagoberto</given-names></name><name><surname>Steinmann</surname><given-names>Victor W.</given-names></name><name><surname>Flores-Olvera</surname><given-names>Hilda</given-names></name><name><surname>Borsch</surname><given-names>Thomas</given-names></name><name><surname>Montesinos-Tubée</surname><given-names>Daniel B.</given-names></name></person-group><article-title>﻿A nomenclator of <italic><tp:taxon-name><tp:taxon-name-part taxon-name-part-type="genus" reg="Drymaria">Drymaria</tp:taxon-name-part></tp:taxon-name></italic> (<tp:taxon-name><tp:taxon-name-part taxon-name-part-type="family">Caryophyllaceae</tp:taxon-name-part></tp:taxon-name>)</article-title><source>PhytoKeys</source><day>13</day><month>11</month><year>2025</year><volume>266</volume><fpage>139</fpage><lpage>175</lpage><pub-id pub-id-type="doi">10.3897/phytokeys.266.162517</pub-id></mixed-citation></tp:treatment-meta><tp:nomenclature><label>﻿1.</label><tp:taxon-name><object-id xmlns:xlink="http://www.w3.org/1999/xlink" content-type="arpha" xlink:type="simple">9F96B363-88CA-5031-9B0A-1BB68BCAB9BD</object-id>
              <tp:taxon-name-part taxon-name-part-type="genus" reg="Drymaria">Drymaria</tp:taxon-name-part>
              <tp:taxon-name-part taxon-name-part-type="species" reg="anilii">anilii</tp:taxon-name-part>
            </tp:taxon-name><tp:taxon-authority>Sindhu Arya, Harsh Sing &amp; Iamonico, Plants 13: 3378. 2024.</tp:taxon-authority></tp:nomenclature><tp:treatment-sec sec-type="material" id="SECID0EACBG"><title>Type.</title><p>India. Nagaland: Kohima District, Kisama Village, <named-content xmlns:xlink="http://www.w3.org/1999/xlink" content-type="dwc:verbatimCoordinates" xlink:type="simple"><named-content content-type="geo-json" specific-use="{&#34;type&#34;:&#34;Point&#34;,&#34;coordinates&#34;:[95.013583,25.626389]}" id="NCID0EJCBG" xlink:type="simple">25°37'35"N, 94°60'48.9"E</named-content></named-content>, alt. 1800 m, 20 October 2021, <italic>Arya 730</italic> (holotype DMP n.v.; isotypes DMP n.v., RO n.v.).</p></tp:treatment-sec><tp:treatment-sec sec-type="distribution" id="SECID0EQCBG"><title>Distribution.</title><p>India.</p></tp:treatment-sec><tp:treatment-sec sec-type="notes" id="SECID0EVCBG"><title>Notes.</title><p>We suspect that these plants are hybrids between <tp:taxon-name><tp:taxon-name-part taxon-name-part-type="genus" reg="Drymaria">Drymaria</tp:taxon-name-part> <tp:taxon-name-part taxon-name-part-type="species" reg="cordata">cordata</tp:taxon-name-part> <tp:taxon-name-part taxon-name-part-type="infraspecific-rank">subsp.</tp:taxon-name-part> <tp:taxon-name-part taxon-name-part-type="subspecies" reg="diandra">diandra</tp:taxon-name-part></tp:taxon-name> and <italic><tp:taxon-name><tp:taxon-name-part taxon-name-part-type="genus" reg="Drymaria">D.</tp:taxon-name-part> <tp:taxon-name-part taxon-name-part-type="species" reg="villosa">villosa</tp:taxon-name-part></tp:taxon-name></italic>; they require more study. This species is assessed as data deficient (DD) (<xref ref-type="bibr" rid="B1">Arya et al. 2024</xref>).</p></tp:treatment-sec><ref-list><ref id="B1"><mixed-citation xmlns:xlink="http://www.w3.org/1999/xlink" xlink:type="simple"><person-group><name name-style="western"><surname>Arya</surname><given-names>S</given-names></name><name name-style="western"><surname>Singh</surname><given-names>H</given-names></name><name name-style="western"><surname>Walsan-Vishnu</surname><given-names>K</given-names></name><name name-style="western"><surname>Iamonico</surname><given-names>D</given-names></name></person-group> (<year>2024</year>) <article-title>Study on the Genus <italic><tp:taxon-name><tp:taxon-name-part taxon-name-part-type="genus">Drymaria</tp:taxon-name-part></tp:taxon-name></italic> (<tp:taxon-name><tp:taxon-name-part taxon-name-part-type="family">Caryophyllaceae</tp:taxon-name-part></tp:taxon-name>)—A New Species from North-East India.</article-title><source>Plants</source><volume>13</volume>(<issue>23</issue>): <fpage>3378</fpage>. <ext-link xlink:href="10.3390/plants13233378" ext-link-type="doi" xlink:type="simple">https://doi.org/10.3390/plants13233378</ext-link></mixed-citation></ref></ref-list></tp:taxon-treatment>
