# Supplementary material for: ﻿A nomenclator of Drymaria (Caryophyllaceae)
Source: PhytoKeys. 2025 Nov 13;266:139–75. doi: 10.3897/phytokeys.266.162517 (PMC12635649; doi:10.3897/phytokeys.266.162517)
Supplement: XML Treatment for Drymaria cordata subsp. diandra [file phytokeys.266.162517-treatment13.xml]

<!DOCTYPE tp:taxon-treatment
  PUBLIC "-//TaxonX//DTD Taxonomic Treatment Publishing DTD v0 20100105//EN" "tax-treatment-NSO.dtd">
<tp:taxon-treatment xmlns:tp="http://www.plazi.org/taxpub"><tp:treatment-meta><kwd-group><label>Taxon classification</label><kwd>
                <named-content content-type="kingdom">Plantae</named-content>
              </kwd><kwd>
                <named-content content-type="order">Caryophyllales</named-content>
              </kwd><kwd>
                <named-content content-type="family">Caryophyllaceae</named-content>
              </kwd></kwd-group><mixed-citation publication-type="journal"><person-group><name><surname>Valentín-Martínez</surname><given-names>Dagoberto</given-names></name><name><surname>Steinmann</surname><given-names>Victor W.</given-names></name><name><surname>Flores-Olvera</surname><given-names>Hilda</given-names></name><name><surname>Borsch</surname><given-names>Thomas</given-names></name><name><surname>Montesinos-Tubée</surname><given-names>Daniel B.</given-names></name></person-group><article-title>﻿A nomenclator of <italic><tp:taxon-name><tp:taxon-name-part taxon-name-part-type="genus" reg="Drymaria">Drymaria</tp:taxon-name-part></tp:taxon-name></italic> (<tp:taxon-name><tp:taxon-name-part taxon-name-part-type="family">Caryophyllaceae</tp:taxon-name-part></tp:taxon-name>)</article-title><source>PhytoKeys</source><day>13</day><month>11</month><year>2025</year><volume>266</volume><fpage>139</fpage><lpage>175</lpage><pub-id pub-id-type="doi">10.3897/phytokeys.266.162517</pub-id></mixed-citation></tp:treatment-meta><tp:nomenclature><label>﻿10b.</label><tp:taxon-name><object-id xmlns:xlink="http://www.w3.org/1999/xlink" content-type="arpha" xlink:type="simple">C5A6EF59-AA0F-5654-B705-E2EE2C4DA6D6</object-id>
              <tp:taxon-name-part taxon-name-part-type="genus" reg="Drymaria">Drymaria</tp:taxon-name-part>
              <tp:taxon-name-part taxon-name-part-type="species" reg="cordata">cordata</tp:taxon-name-part>
              <tp:taxon-name-part taxon-name-part-type="infraspecific-rank">subsp.</tp:taxon-name-part>
              <tp:taxon-name-part taxon-name-part-type="subspecies" reg="diandra">diandra</tp:taxon-name-part>
            </tp:taxon-name><tp:taxon-authority>(Blume) J.A.Duke, Ann. Missouri Bot. Gard. 48(3): 253. 1961.</tp:taxon-authority><tp:nomenclature-citation-list><tp:nomenclature-citation><tp:taxon-name>
                  <tp:taxon-name-part taxon-name-part-type="genus" reg="Drymaria"/>
                  <tp:taxon-name-part taxon-name-part-type="species" reg="diandra"/>
                </tp:taxon-name><comment>≡<tp:taxon-name><tp:taxon-name-part taxon-name-part-type="genus" reg="Drymaria">Drymaria</tp:taxon-name-part> <tp:taxon-name-part taxon-name-part-type="species" reg="diandra">diandra</tp:taxon-name-part></tp:taxon-name> Blume, Bijdr. Fl. Ned. Ind. (2): 62. 1825. Type: Indonesia. Java: according to the protologue, “in paludosus montanis Javae insulae,” s.d., <italic>C. L. Blume 1549</italic> (lectotype, designated by <xref ref-type="bibr" rid="B40">Mizushima 1957</xref>, pg. 81: L [L 0038673 image!]; isolectotypes: L [L 0038674 image!], MO [1765827/216778 image!]). </comment></tp:nomenclature-citation><tp:nomenclature-citation><tp:taxon-name>
                  <tp:taxon-name-part taxon-name-part-type="genus" reg="Drymaria"/>
                  <tp:taxon-name-part taxon-name-part-type="species" reg="retusa"/>
                </tp:taxon-name><comment>=<tp:taxon-name><tp:taxon-name-part taxon-name-part-type="genus" reg="Drymaria">Drymaria</tp:taxon-name-part> <tp:taxon-name-part taxon-name-part-type="species" reg="retusa">retusa</tp:taxon-name-part></tp:taxon-name> Wight &amp; Arn., Prodr. Fl. Ind. Orient. 359. 1834. <italic>nom. invalid.</italic> Type: India. Peninsula Ind. Orientalis, s.d., <italic>R. Wight 152</italic> (holotype: G [G00226767 image!]). </comment></tp:nomenclature-citation><tp:nomenclature-citation><tp:taxon-name>
                  <tp:taxon-name-part taxon-name-part-type="genus" reg="Drymaria"/>
                  <tp:taxon-name-part taxon-name-part-type="species" reg="extensa"/>
                </tp:taxon-name><comment>=<tp:taxon-name><tp:taxon-name-part taxon-name-part-type="genus" reg="Drymaria">Drymaria</tp:taxon-name-part> <tp:taxon-name-part taxon-name-part-type="species" reg="extensa">extensa</tp:taxon-name-part></tp:taxon-name> Wall., Fl. Brit. India 1(2): 244. 1874. <italic>nom. invalid.</italic> Type: India. Ind. Orient., 1829, <italic>N. Wallich 647</italic> (holotype: G [G00226769 image!]). </comment></tp:nomenclature-citation><tp:nomenclature-citation><tp:taxon-name>
                  <tp:taxon-name-part taxon-name-part-type="genus" reg="Drymaria"/>
                  <tp:taxon-name-part taxon-name-part-type="species" reg="gerontogea"/>
                </tp:taxon-name><comment>=<tp:taxon-name><tp:taxon-name-part taxon-name-part-type="genus" reg="Drymaria">Drymaria</tp:taxon-name-part> <tp:taxon-name-part taxon-name-part-type="species" reg="gerontogea">gerontogea</tp:taxon-name-part></tp:taxon-name> F.Muell., Descr. Notes Papuan Pl. 1(5): 87. 1877. <italic>nom. invalid.</italic></comment></tp:nomenclature-citation></tp:nomenclature-citation-list></tp:nomenclature><tp:treatment-sec sec-type="distribution" id="SECID0EYIAI"><title>Distribution.</title><p>Subspecies of wide distribution throughout Africa, Asia, and Oceania.</p></tp:treatment-sec><tp:treatment-sec sec-type="notes" id="SECID0E4IAI"><title>Notes.</title><p><italic><tp:taxon-name><tp:taxon-name-part taxon-name-part-type="genus" reg="Drymaria">Drymaria</tp:taxon-name-part> <tp:taxon-name-part taxon-name-part-type="species" reg="retusa">retusa</tp:taxon-name-part></tp:taxon-name></italic> and <italic><tp:taxon-name><tp:taxon-name-part taxon-name-part-type="genus" reg="Drymaria">Drymaria</tp:taxon-name-part> <tp:taxon-name-part taxon-name-part-type="species" reg="extensa">extensa</tp:taxon-name-part></tp:taxon-name></italic> are invalid names because they were merely cited as provisional synonyms of <italic><tp:taxon-name><tp:taxon-name-part taxon-name-part-type="genus" reg="Drymaria">D.</tp:taxon-name-part> <tp:taxon-name-part taxon-name-part-type="species" reg="cordata">cordata</tp:taxon-name-part></tp:taxon-name></italic> and not accepted. <italic><tp:taxon-name><tp:taxon-name-part taxon-name-part-type="genus" reg="Drymaria">Drymaria</tp:taxon-name-part> <tp:taxon-name-part taxon-name-part-type="species" reg="gerontogea">gerontogea</tp:taxon-name-part></tp:taxon-name></italic> has been considered validly published by various authors (e.g., Duke, 1961). However, it was not definitively accepted at the time of publication. Mueller merely states, “Should further research prove Blume’s and Macfadyen’s plants distinct, then I would propose the species name <italic><tp:taxon-name><tp:taxon-name-part taxon-name-part-type="genus" reg="Drymaria">D.</tp:taxon-name-part> <tp:taxon-name-part taxon-name-part-type="species" reg="gerontogea">gerontogea</tp:taxon-name-part></tp:taxon-name></italic> for the former.”</p></tp:treatment-sec><ref-list><ref id="B40"><mixed-citation xmlns:xlink="http://www.w3.org/1999/xlink" xlink:type="simple"><person-group><name name-style="western"><surname>Mizushima</surname><given-names>S</given-names></name></person-group> (<year>1957</year>) <article-title>A revision of <italic><tp:taxon-name><tp:taxon-name-part taxon-name-part-type="genus">Drymaria</tp:taxon-name-part> <tp:taxon-name-part taxon-name-part-type="species">cordata</tp:taxon-name-part></tp:taxon-name></italic> Willd.</article-title><source>Shokubutsu Kenkyu Zasshi</source><volume>32</volume>(<issue>3</issue>): <fpage>69</fpage>–<lpage>81</lpage>. <ext-link xlink:href="10.51033/jjapbot.32_3_4108" ext-link-type="doi" xlink:type="simple">https://doi.org/10.51033/jjapbot.32_3_4108</ext-link></mixed-citation></ref></ref-list></tp:taxon-treatment>
