# Supplementary material for: ﻿A nomenclator of Drymaria (Caryophyllaceae)
Source: PhytoKeys. 2025 Nov 13;266:139–75. doi: 10.3897/phytokeys.266.162517 (PMC12635649; doi:10.3897/phytokeys.266.162517)
Supplement: XML Treatment for Drymaria cubana [file phytokeys.266.162517-treatment14.xml]

<!DOCTYPE tp:taxon-treatment
  PUBLIC "-//TaxonX//DTD Taxonomic Treatment Publishing DTD v0 20100105//EN" "tax-treatment-NSO.dtd">
<tp:taxon-treatment xmlns:tp="http://www.plazi.org/taxpub"><tp:treatment-meta><kwd-group><label>Taxon classification</label><kwd>
                <named-content content-type="kingdom">Plantae</named-content>
              </kwd><kwd>
                <named-content content-type="order">Caryophyllales</named-content>
              </kwd><kwd>
                <named-content content-type="family">Caryophyllaceae</named-content>
              </kwd></kwd-group><mixed-citation publication-type="journal"><person-group><name><surname>Valentín-Martínez</surname><given-names>Dagoberto</given-names></name><name><surname>Steinmann</surname><given-names>Victor W.</given-names></name><name><surname>Flores-Olvera</surname><given-names>Hilda</given-names></name><name><surname>Borsch</surname><given-names>Thomas</given-names></name><name><surname>Montesinos-Tubée</surname><given-names>Daniel B.</given-names></name></person-group><article-title>﻿A nomenclator of <italic><tp:taxon-name><tp:taxon-name-part taxon-name-part-type="genus" reg="Drymaria">Drymaria</tp:taxon-name-part></tp:taxon-name></italic> (<tp:taxon-name><tp:taxon-name-part taxon-name-part-type="family">Caryophyllaceae</tp:taxon-name-part></tp:taxon-name>)</article-title><source>PhytoKeys</source><day>13</day><month>11</month><year>2025</year><volume>266</volume><fpage>139</fpage><lpage>175</lpage><pub-id pub-id-type="doi">10.3897/phytokeys.266.162517</pub-id></mixed-citation></tp:treatment-meta><tp:nomenclature><label>﻿11.</label><tp:taxon-name><object-id xmlns:xlink="http://www.w3.org/1999/xlink" content-type="arpha" xlink:type="simple">CA68CE82-A339-5452-919F-86463E72B4B9</object-id>
              <tp:taxon-name-part taxon-name-part-type="genus" reg="Drymaria">Drymaria</tp:taxon-name-part>
              <tp:taxon-name-part taxon-name-part-type="species" reg="cubana">cubana</tp:taxon-name-part>
            </tp:taxon-name><tp:taxon-authority>Alain, Phytologia 8: 369. 1962.</tp:taxon-authority><tp:nomenclature-citation-list><tp:nomenclature-citation><tp:taxon-name>
                  <tp:taxon-name-part taxon-name-part-type="genus" reg="Pinosia"/>
                  <tp:taxon-name-part taxon-name-part-type="species" reg="glandulosa"/>
                </tp:taxon-name><comment>≡<tp:taxon-name><tp:taxon-name-part taxon-name-part-type="genus" reg="Pinosia">Pinosia</tp:taxon-name-part> <tp:taxon-name-part taxon-name-part-type="species" reg="glandulosa">glandulosa</tp:taxon-name-part></tp:taxon-name> Alain, Candollea 17: 107. 1960. Type: Cuba. Oriente: Farallón de Macambo, Vía Azul, km. 70, 28 December 1954, <italic>Alain &amp; López Figueiras 4202</italic> (holotype: LS n.v.). </comment></tp:nomenclature-citation></tp:nomenclature-citation-list></tp:nomenclature><tp:treatment-sec sec-type="distribution" id="SECID0EOMAI"><title>Distribution.</title><p>Cuba.</p></tp:treatment-sec><tp:treatment-sec sec-type="notes" id="SECID0ETMAI"><title>Notes.</title><p>When <xref ref-type="bibr" rid="B36">Liogier (1962)</xref> transferred <italic><tp:taxon-name><tp:taxon-name-part taxon-name-part-type="genus" reg="Pinosia">Pinosia</tp:taxon-name-part> <tp:taxon-name-part taxon-name-part-type="species" reg="glandulosa">glandulosa</tp:taxon-name-part></tp:taxon-name></italic>, the epithet “glandulosa” could not be used for this species due to the existence of <italic><tp:taxon-name><tp:taxon-name-part taxon-name-part-type="genus" reg="Drymaria">Drymaria</tp:taxon-name-part> <tp:taxon-name-part taxon-name-part-type="species" reg="glandulosa">glandulosa</tp:taxon-name-part></tp:taxon-name></italic> C. Presl. He proposed the new name <italic><tp:taxon-name><tp:taxon-name-part taxon-name-part-type="genus" reg="Drymaria">Drymaria</tp:taxon-name-part> <tp:taxon-name-part taxon-name-part-type="species" reg="cubana">cubana</tp:taxon-name-part></tp:taxon-name></italic>.</p></tp:treatment-sec><ref-list><ref id="B36"><mixed-citation xmlns:xlink="http://www.w3.org/1999/xlink" xlink:type="simple"><person-group><name name-style="western"><surname>Liogier</surname><given-names>HA</given-names></name></person-group> (<year>1962</year>) <article-title>Novelties in the Cuban flora. XIV.</article-title><source>Phytologia</source><volume>8</volume>(<issue>7</issue>): <fpage>369</fpage>–<lpage>370</lpage>.</mixed-citation></ref></ref-list></tp:taxon-treatment>
