# Supplementary material for: ﻿A nomenclator of Drymaria (Caryophyllaceae)
Source: PhytoKeys. 2025 Nov 13;266:139–75. doi: 10.3897/phytokeys.266.162517 (PMC12635649; doi:10.3897/phytokeys.266.162517)
Supplement: XML Treatment for Drymaria divaricata [file phytokeys.266.162517-treatment16.xml]

<!DOCTYPE tp:taxon-treatment
  PUBLIC "-//TaxonX//DTD Taxonomic Treatment Publishing DTD v0 20100105//EN" "tax-treatment-NSO.dtd">
<tp:taxon-treatment xmlns:tp="http://www.plazi.org/taxpub"><tp:treatment-meta><kwd-group><label>Taxon classification</label><kwd>
                <named-content content-type="kingdom">Plantae</named-content>
              </kwd><kwd>
                <named-content content-type="order">Caryophyllales</named-content>
              </kwd><kwd>
                <named-content content-type="family">Caryophyllaceae</named-content>
              </kwd></kwd-group><mixed-citation publication-type="journal"><person-group><name><surname>Valentín-Martínez</surname><given-names>Dagoberto</given-names></name><name><surname>Steinmann</surname><given-names>Victor W.</given-names></name><name><surname>Flores-Olvera</surname><given-names>Hilda</given-names></name><name><surname>Borsch</surname><given-names>Thomas</given-names></name><name><surname>Montesinos-Tubée</surname><given-names>Daniel B.</given-names></name></person-group><article-title>﻿A nomenclator of <italic><tp:taxon-name><tp:taxon-name-part taxon-name-part-type="genus" reg="Drymaria">Drymaria</tp:taxon-name-part></tp:taxon-name></italic> (<tp:taxon-name><tp:taxon-name-part taxon-name-part-type="family">Caryophyllaceae</tp:taxon-name-part></tp:taxon-name>)</article-title><source>PhytoKeys</source><day>13</day><month>11</month><year>2025</year><volume>266</volume><fpage>139</fpage><lpage>175</lpage><pub-id pub-id-type="doi">10.3897/phytokeys.266.162517</pub-id></mixed-citation></tp:treatment-meta><tp:nomenclature><label>﻿13a.</label><tp:taxon-name><object-id xmlns:xlink="http://www.w3.org/1999/xlink" content-type="arpha" xlink:type="simple">B030AA1C-FCD4-53C0-AD37-B8C046CFD259</object-id>
              <tp:taxon-name-part taxon-name-part-type="genus" reg="Drymaria">Drymaria</tp:taxon-name-part>
              <tp:taxon-name-part taxon-name-part-type="species" reg="divaricata">divaricata</tp:taxon-name-part>
            </tp:taxon-name><tp:taxon-authority>Kunth, Nov. Gen. Sp. 6 [folio]: 20; [quarto]: 24. 1823. var. divaricata</tp:taxon-authority><tp:nomenclature-citation-list><tp:nomenclature-citation><tp:taxon-name>
                  <tp:taxon-name-part taxon-name-part-type="genus" reg="Drymaria"/>
                  <tp:taxon-name-part taxon-name-part-type="species" reg="peruviana"/>
                </tp:taxon-name><comment>=<tp:taxon-name><tp:taxon-name-part taxon-name-part-type="genus" reg="Drymaria">Drymaria</tp:taxon-name-part> <tp:taxon-name-part taxon-name-part-type="species" reg="peruviana">peruviana</tp:taxon-name-part></tp:taxon-name> Muschl., Bot. Jahrb. Syst. 45: 451. 1911. Type: Peru. “la Oroya, in departimento Junin, in formatione plantis pulvinaribus et caespitosis composita, 4300 m s. m.,” February 1903, <italic>Weberbauer 2601</italic> (syntype B, destroyed); Departimento Junin, in montibus prope Tarma in formatione aperta plantis herbaceis (praesertim graminibus) et fruticibus composita, 3600–3700 m s. m.,” 10 February 1903, <italic>Weberbauer 2411</italic> (syntype B, destroyed); “Departimento Junin, La Oroya, in sabulosis, 3900 m s. m.,” February 1903, <italic>Weberbauer 2589</italic> (syntype B, destroyed); Pocarà, statio viae ferreae, in saxosis, 3700 m s. m.,” 24–25 February 1902, <italic>Weberbauer 400</italic> (syntype B, destroyed). </comment></tp:nomenclature-citation></tp:nomenclature-citation-list></tp:nomenclature><tp:treatment-sec sec-type="material" id="SECID0EFUAI"><title>Type.</title><p>Peru. Lima: crescit ad litora Oceani Pacifici, [1802], <italic>A. von Humboldt &amp; A. J. A. Bonpland s.n.</italic> (holotype: P [P00679596!]).</p></tp:treatment-sec><tp:treatment-sec sec-type="distribution" id="SECID0ENUAI"><title>Distribution.</title><p>Peru, Bolivia.</p></tp:treatment-sec><tp:treatment-sec sec-type="notes" id="SECID0ESUAI"><title>Notes.</title><p>Most of the type specimen deposited at B were destroyed in World War II (<xref ref-type="bibr" rid="B27">Hiepko 1987</xref>). The four collections cited in the protologue of <italic><tp:taxon-name><tp:taxon-name-part taxon-name-part-type="genus" reg="Drymaria">Drymaria</tp:taxon-name-part> <tp:taxon-name-part taxon-name-part-type="species" reg="peruviana">peruviana</tp:taxon-name-part></tp:taxon-name></italic> were apparently destroyed, because they are no longer at B. We have not been able to locate any duplicates.</p></tp:treatment-sec><ref-list><ref id="B27"><mixed-citation xmlns:xlink="http://www.w3.org/1999/xlink" xlink:type="simple"><person-group><name name-style="western"><surname>Hiepko</surname><given-names>P</given-names></name></person-group> (<year>1987</year>) <article-title>The Collections of the Botanical Museum Berlin-Dahlem (B) and their history.</article-title><source>Englera</source><volume>7</volume>: <fpage>219</fpage>–<lpage>252</lpage>.</mixed-citation></ref></ref-list></tp:taxon-treatment>
