# Supplementary material for: ﻿A nomenclator of Drymaria (Caryophyllaceae)
Source: PhytoKeys. 2025 Nov 13;266:139–75. doi: 10.3897/phytokeys.266.162517 (PMC12635649; doi:10.3897/phytokeys.266.162517)
Supplement: XML Treatment for Drymaria effusa var. depressa [file phytokeys.266.162517-treatment23.xml]

<!DOCTYPE tp:taxon-treatment
  PUBLIC "-//TaxonX//DTD Taxonomic Treatment Publishing DTD v0 20100105//EN" "tax-treatment-NSO.dtd">
<tp:taxon-treatment xmlns:tp="http://www.plazi.org/taxpub"><tp:treatment-meta><kwd-group><label>Taxon classification</label><kwd>
                <named-content content-type="kingdom">Plantae</named-content>
              </kwd><kwd>
                <named-content content-type="order">Caryophyllales</named-content>
              </kwd><kwd>
                <named-content content-type="family">Caryophyllaceae</named-content>
              </kwd></kwd-group><mixed-citation publication-type="journal"><person-group><name><surname>Valentín-Martínez</surname><given-names>Dagoberto</given-names></name><name><surname>Steinmann</surname><given-names>Victor W.</given-names></name><name><surname>Flores-Olvera</surname><given-names>Hilda</given-names></name><name><surname>Borsch</surname><given-names>Thomas</given-names></name><name><surname>Montesinos-Tubée</surname><given-names>Daniel B.</given-names></name></person-group><article-title>﻿A nomenclator of <italic><tp:taxon-name><tp:taxon-name-part taxon-name-part-type="genus" reg="Drymaria">Drymaria</tp:taxon-name-part></tp:taxon-name></italic> (<tp:taxon-name><tp:taxon-name-part taxon-name-part-type="family">Caryophyllaceae</tp:taxon-name-part></tp:taxon-name>)</article-title><source>PhytoKeys</source><day>13</day><month>11</month><year>2025</year><volume>266</volume><fpage>139</fpage><lpage>175</lpage><pub-id pub-id-type="doi">10.3897/phytokeys.266.162517</pub-id></mixed-citation></tp:treatment-meta><tp:nomenclature><label>﻿14c.</label><tp:taxon-name><object-id xmlns:xlink="http://www.w3.org/1999/xlink" content-type="arpha" xlink:type="simple">1720F9E3-4B54-5440-B070-344229A325F7</object-id>
              <tp:taxon-name-part taxon-name-part-type="genus" reg="Drymaria">Drymaria</tp:taxon-name-part>
              <tp:taxon-name-part taxon-name-part-type="species" reg="effusa">effusa</tp:taxon-name-part>
              <tp:taxon-name-part taxon-name-part-type="infraspecific-rank">var.</tp:taxon-name-part>
              <tp:taxon-name-part taxon-name-part-type="variety" reg="depressa">depressa</tp:taxon-name-part>
            </tp:taxon-name><tp:taxon-authority>(Greene) J.A.Duke, Ann. Missouri Bot. Gard. 48(3): 206–208. 1961.</tp:taxon-authority><tp:nomenclature-citation-list><tp:nomenclature-citation><tp:taxon-name>
                  <tp:taxon-name-part taxon-name-part-type="genus" reg="Drymaria"/>
                  <tp:taxon-name-part taxon-name-part-type="species" reg="depressa"/>
                </tp:taxon-name><comment>≡<tp:taxon-name><tp:taxon-name-part taxon-name-part-type="genus" reg="Drymaria">Drymaria</tp:taxon-name-part> <tp:taxon-name-part taxon-name-part-type="species" reg="depressa">depressa</tp:taxon-name-part></tp:taxon-name> Greene, Leafl. Bot. Observ. Crit. 1(11): 153. 1905. Type: United States. New Mexico: around the south end of the Black Range. Sawyer’s Peak. Grant County, [<named-content xmlns:xlink="http://www.w3.org/1999/xlink" content-type="dwc:verbatimCoordinates" xlink:type="simple"><named-content content-type="geo-json" specific-use="{&#34;type&#34;:&#34;Point&#34;,&#34;coordinates&#34;:[-108.383333,32.783333]}" id="NCID0EKDBI" xlink:type="simple">32°47'N, 108°23'W</named-content></named-content>], 9500 ft [alt. 2895.6 m], 30 September 1904, <italic>O. B. Metcalfe 1430</italic> (<bold>lectotype, designated here</bold>: MO [3578825/216549 image!]; isolectotypes: AC [10967/00319675 image!], CAS [82826/0033361 image!], COLO [0363028 image!], E [E00318138 image!], F [187730/F0053281F image!], GH [00037670 image!], NY [00342487 image!], MSC [193377/MSC0091647 image!], RM [90033/RM0002158 image!], POM [151505/0002397 image!], UNM [295/UNM00039 image!]). </comment></tp:nomenclature-citation><tp:nomenclature-citation><tp:taxon-name>
                  <tp:taxon-name-part taxon-name-part-type="genus" reg="Drymaria"/>
                  <tp:taxon-name-part taxon-name-part-type="species" reg="minuscula"/>
                </tp:taxon-name><comment>=<tp:taxon-name><tp:taxon-name-part taxon-name-part-type="genus" reg="Drymaria">Drymaria</tp:taxon-name-part> <tp:taxon-name-part taxon-name-part-type="species" reg="minuscula">minuscula</tp:taxon-name-part></tp:taxon-name> Standl. &amp; Steyerm., Publ. Field Mus. Nat. Hist., Bot. Ser. 23(2): 52. 1944. Type: Guatemala. Huehuetenango: Vicinity of Chemal, summit of Sierra de Los Cuchumatanes, 8 August 1942, <italic>J. A. Steyemark 50243</italic> (holotype: F [1129120/F0053300F image!]; isotype: US [1920024/00103349 image!]). </comment></tp:nomenclature-citation></tp:nomenclature-citation-list></tp:nomenclature><tp:treatment-sec sec-type="distribution" id="SECID0ECEBI"><title>Distribution.</title><p>United States, Mexico, Guatemala.</p></tp:treatment-sec><tp:treatment-sec sec-type="notes" id="SECID0EHEBI"><title>Notes.</title><p>No herbaria were cited by Greene in the protologue for <italic><tp:taxon-name><tp:taxon-name-part taxon-name-part-type="genus" reg="Drymaria">Drymaria</tp:taxon-name-part> <tp:taxon-name-part taxon-name-part-type="species" reg="depressa">depressa</tp:taxon-name-part></tp:taxon-name></italic>. <xref ref-type="bibr" rid="B16">Duke (1961)</xref> reported that the holotype was at ND, presumably because that is where Greene worked at the time he described <italic><tp:taxon-name><tp:taxon-name-part taxon-name-part-type="genus" reg="Drymaria">D.</tp:taxon-name-part> <tp:taxon-name-part taxon-name-part-type="species" reg="depressa">depressa</tp:taxon-name-part></tp:taxon-name></italic>. According to Barbara Hellenthal (pers. comm. 2024), the curator of ND, there are no specimens of Metcalfe 1430 in their herbarium, and it is likely that the material used by Greene was subsequently returned to Metcalfe. In the absence of the holotype, we here designate the specimen at MO as the lectotype because it is the most complete.</p></tp:treatment-sec><ref-list><ref id="B16"><mixed-citation xmlns:xlink="http://www.w3.org/1999/xlink" xlink:type="simple"><person-group><name name-style="western"><surname>Duke</surname><given-names>JA</given-names></name></person-group> (<year>1961</year>) Preliminary Revision of the Genus <italic><tp:taxon-name><tp:taxon-name-part taxon-name-part-type="genus">Drymaria.</tp:taxon-name-part></tp:taxon-name></italic> Annals of the Missouri Botanical Garden 48(3): 173–268. <ext-link xlink:href="10.2307/2394953" ext-link-type="doi" xlink:type="simple">https://doi.org/10.2307/2394953</ext-link></mixed-citation></ref></ref-list></tp:taxon-treatment>
