# Supplementary material for: ﻿A nomenclator of Drymaria (Caryophyllaceae)
Source: PhytoKeys. 2025 Nov 13;266:139–75. doi: 10.3897/phytokeys.266.162517 (PMC12635649; doi:10.3897/phytokeys.266.162517)
Supplement: XML Treatment for Drymaria engleriana (Muschl.) Baehni & J.F.Macbr., Publ. Field Mus. Nat. Hist., Bot. Ser. 13(2/2): 621. 1937. var. engleriana [file phytokeys.266.162517-treatment25.xml]

<!DOCTYPE tp:taxon-treatment
  PUBLIC "-//TaxonX//DTD Taxonomic Treatment Publishing DTD v0 20100105//EN" "tax-treatment-NSO.dtd">
<tp:taxon-treatment xmlns:tp="http://www.plazi.org/taxpub"><tp:treatment-meta><kwd-group><label>Taxon classification</label><kwd>
                <named-content content-type="kingdom">Plantae</named-content>
              </kwd><kwd>
                <named-content content-type="order">Caryophyllales</named-content>
              </kwd><kwd>
                <named-content content-type="family">Caryophyllaceae</named-content>
              </kwd></kwd-group><mixed-citation publication-type="journal"><person-group><name><surname>Valentín-Martínez</surname><given-names>Dagoberto</given-names></name><name><surname>Steinmann</surname><given-names>Victor W.</given-names></name><name><surname>Flores-Olvera</surname><given-names>Hilda</given-names></name><name><surname>Borsch</surname><given-names>Thomas</given-names></name><name><surname>Montesinos-Tubée</surname><given-names>Daniel B.</given-names></name></person-group><article-title>﻿A nomenclator of <italic><tp:taxon-name><tp:taxon-name-part taxon-name-part-type="genus" reg="Drymaria">Drymaria</tp:taxon-name-part></tp:taxon-name></italic> (<tp:taxon-name><tp:taxon-name-part taxon-name-part-type="family">Caryophyllaceae</tp:taxon-name-part></tp:taxon-name>)</article-title><source>PhytoKeys</source><day>13</day><month>11</month><year>2025</year><volume>266</volume><fpage>139</fpage><lpage>175</lpage><pub-id pub-id-type="doi">10.3897/phytokeys.266.162517</pub-id></mixed-citation></tp:treatment-meta><tp:nomenclature><label>﻿16a.</label><tp:taxon-name><object-id xmlns:xlink="http://www.w3.org/1999/xlink" content-type="arpha" xlink:type="simple">66F522FC-262B-5770-B0CC-C8A34E2D47D0</object-id>
              <tp:taxon-name-part taxon-name-part-type="genus" reg="Drymaria">Drymaria</tp:taxon-name-part>
              <tp:taxon-name-part taxon-name-part-type="species" reg="engleriana">engleriana</tp:taxon-name-part> <tp:taxon-name-part taxon-name-part-type="authority">(Muschl.) Baehni &amp; J.F.Macbr., Publ. Field Mus. Nat. Hist., Bot. Ser. 13(2/2): 621. 1937.</tp:taxon-name-part> <tp:taxon-name-part taxon-name-part-type="infraspecific-rank">var.</tp:taxon-name-part> <tp:taxon-name-part taxon-name-part-type="variety" reg="engleriana">engleriana</tp:taxon-name-part>
            </tp:taxon-name><tp:nomenclature-citation-list><tp:nomenclature-citation><tp:taxon-name>
                  <tp:taxon-name-part taxon-name-part-type="genus" reg="Polycarpon"/>
                  <tp:taxon-name-part taxon-name-part-type="species" reg="englerianum"/>
                </tp:taxon-name><comment>≡<tp:taxon-name><tp:taxon-name-part taxon-name-part-type="genus" reg="Polycarpon">Polycarpon</tp:taxon-name-part> <tp:taxon-name-part taxon-name-part-type="species" reg="englerianum">englerianum</tp:taxon-name-part></tp:taxon-name> Muschl., Bot. Jahrb. Syst. 45(4): 452. 1911. Type: Peru. Ancash: Caraz, alt. 4300 m, 1906, <italic>A. Weberbauer 3101</italic> (<bold>lectotype, designated here</bold>: MOL [00219/00000486 image!]; isolectotype: G [G27707/00226772 image!]). </comment></tp:nomenclature-citation></tp:nomenclature-citation-list></tp:nomenclature><tp:treatment-sec sec-type="distribution" id="SECID0E5IBI"><title>Distribution.</title><p>Peru.</p></tp:treatment-sec><tp:treatment-sec sec-type="notes" id="SECID0EDJBI"><title>Notes.</title><p>Most of the type specimen deposited at B were destroyed in World War II (<xref ref-type="bibr" rid="B27">Hiepko 1987</xref>). Because the holotype in B was probably destroyed, we here designate the MOL specimen as the lectotype. Currently, this variety is listed as Endangered (EN) (<xref ref-type="bibr" rid="B10">Cano and Sánchez 2006</xref>).</p></tp:treatment-sec><ref-list><ref id="B27"><mixed-citation xmlns:xlink="http://www.w3.org/1999/xlink" xlink:type="simple"><person-group><name name-style="western"><surname>Hiepko</surname><given-names>P</given-names></name></person-group> (<year>1987</year>) <article-title>The Collections of the Botanical Museum Berlin-Dahlem (B) and their history.</article-title><source>Englera</source><volume>7</volume>: <fpage>219</fpage>–<lpage>252</lpage>.</mixed-citation></ref><ref id="B10"><mixed-citation xmlns:xlink="http://www.w3.org/1999/xlink" xlink:type="simple"><person-group><name name-style="western"><surname>Cano</surname><given-names>A</given-names></name><name name-style="western"><surname>Sánchez</surname><given-names>I</given-names></name></person-group> (<year>2006</year>) <article-title><tp:taxon-name><tp:taxon-name-part taxon-name-part-type="family">Caryophyllaceae</tp:taxon-name-part></tp:taxon-name> endémicas del Perú.</article-title><source>Revista Peruana de Biología</source><volume>13</volume>(<issue>2</issue>): <fpage>246</fpage>–<lpage>252</lpage>. <ext-link xlink:href="10.15381/rpb.v13i2.1835" ext-link-type="doi" xlink:type="simple">https://doi.org/10.15381/rpb.v13i2.1835</ext-link></mixed-citation></ref></ref-list></tp:taxon-treatment>
