# Supplementary material for: ﻿A nomenclator of Drymaria (Caryophyllaceae)
Source: PhytoKeys. 2025 Nov 13;266:139–75. doi: 10.3897/phytokeys.266.162517 (PMC12635649; doi:10.3897/phytokeys.266.162517)
Supplement: XML Treatment for Drymaria excisa [file phytokeys.266.162517-treatment27.xml]

<!DOCTYPE tp:taxon-treatment
  PUBLIC "-//TaxonX//DTD Taxonomic Treatment Publishing DTD v0 20100105//EN" "tax-treatment-NSO.dtd">
<tp:taxon-treatment xmlns:tp="http://www.plazi.org/taxpub"><tp:treatment-meta><kwd-group><label>Taxon classification</label><kwd>
                <named-content content-type="kingdom">Plantae</named-content>
              </kwd><kwd>
                <named-content content-type="order">Caryophyllales</named-content>
              </kwd><kwd>
                <named-content content-type="family">Caryophyllaceae</named-content>
              </kwd></kwd-group><mixed-citation publication-type="journal"><person-group><name><surname>Valentín-Martínez</surname><given-names>Dagoberto</given-names></name><name><surname>Steinmann</surname><given-names>Victor W.</given-names></name><name><surname>Flores-Olvera</surname><given-names>Hilda</given-names></name><name><surname>Borsch</surname><given-names>Thomas</given-names></name><name><surname>Montesinos-Tubée</surname><given-names>Daniel B.</given-names></name></person-group><article-title>﻿A nomenclator of <italic><tp:taxon-name><tp:taxon-name-part taxon-name-part-type="genus" reg="Drymaria">Drymaria</tp:taxon-name-part></tp:taxon-name></italic> (<tp:taxon-name><tp:taxon-name-part taxon-name-part-type="family">Caryophyllaceae</tp:taxon-name-part></tp:taxon-name>)</article-title><source>PhytoKeys</source><day>13</day><month>11</month><year>2025</year><volume>266</volume><fpage>139</fpage><lpage>175</lpage><pub-id pub-id-type="doi">10.3897/phytokeys.266.162517</pub-id></mixed-citation></tp:treatment-meta><tp:nomenclature><label>﻿17.</label><tp:taxon-name><object-id xmlns:xlink="http://www.w3.org/1999/xlink" content-type="arpha" xlink:type="simple">4C7BCC8F-E307-551C-8A32-52A4368A8139</object-id>
              <tp:taxon-name-part taxon-name-part-type="genus" reg="Drymaria">Drymaria</tp:taxon-name-part>
              <tp:taxon-name-part taxon-name-part-type="species" reg="excisa">excisa</tp:taxon-name-part>
            </tp:taxon-name><tp:taxon-authority>Standl., Publ. Field Mus. Nat. Hist., Bot. Ser. 8(1): 11. 1930.</tp:taxon-authority><tp:nomenclature-citation-list><tp:nomenclature-citation><tp:taxon-name>
                  <tp:taxon-name-part taxon-name-part-type="genus" reg="Drymaria"/>
                  <tp:taxon-name-part taxon-name-part-type="species" reg="grandis"/>
                </tp:taxon-name><comment>=<tp:taxon-name><tp:taxon-name-part taxon-name-part-type="genus" reg="Drymaria">Drymaria</tp:taxon-name-part> <tp:taxon-name-part taxon-name-part-type="species" reg="grandis">grandis</tp:taxon-name-part></tp:taxon-name> Bullock, Bull. Misc. Inform. Kew 1936(6): 389. 1936. Type: Mexico. México: Temascaltepec, alt. 2440 m, 21 January 1934, <italic>G. B. Hinton 5427</italic> (holotype: K [K000471758 image!]; isotypes: BM [BM000939014 image!], G [G00226773 image!], GH [00037728 image!], NY [00342498 image!], NY [00342499 image!], RSA [350580/RSA0002395 image!], S [S-G-7134/7134 image!]). </comment></tp:nomenclature-citation></tp:nomenclature-citation-list></tp:nomenclature><tp:treatment-sec sec-type="material" id="SECID0EPNBI"><title>Type.</title><p>Mexico. Jalisco: Sierra Madre Occidental, Real Alto, trail to El Tajo de Santiago, alt. 2500 m, 23 February 1927, <italic>Y. E. J. Mexia 1748</italic> (holotype: F [579891/F0053290F image!]; isotypes: CAS [157122/0002333 image!], CAS [195467/0027349 image!], G [G00226774 image!], GH [0003724 image!], MICH [1115007 image!], MO [954774/144089 image!], NY [00342496 image!], UC [350610/UC 350610 image!]).</p></tp:treatment-sec><tp:treatment-sec sec-type="distribution" id="SECID0EXNBI"><title>Distribution.</title><p>Mexico.</p></tp:treatment-sec></tp:taxon-treatment>
