# Supplementary material for: ﻿A nomenclator of Drymaria (Caryophyllaceae)
Source: PhytoKeys. 2025 Nov 13;266:139–75. doi: 10.3897/phytokeys.266.162517 (PMC12635649; doi:10.3897/phytokeys.266.162517)
Supplement: XML Treatment for Drymaria hypericifolia [file phytokeys.266.162517-treatment39.xml]

<!DOCTYPE tp:taxon-treatment
  PUBLIC "-//TaxonX//DTD Taxonomic Treatment Publishing DTD v0 20100105//EN" "tax-treatment-NSO.dtd">
<tp:taxon-treatment xmlns:tp="http://www.plazi.org/taxpub"><tp:treatment-meta><kwd-group><label>Taxon classification</label><kwd>
                <named-content content-type="kingdom">Plantae</named-content>
              </kwd><kwd>
                <named-content content-type="order">Caryophyllales</named-content>
              </kwd><kwd>
                <named-content content-type="family">Caryophyllaceae</named-content>
              </kwd></kwd-group><mixed-citation publication-type="journal"><person-group><name><surname>Valentín-Martínez</surname><given-names>Dagoberto</given-names></name><name><surname>Steinmann</surname><given-names>Victor W.</given-names></name><name><surname>Flores-Olvera</surname><given-names>Hilda</given-names></name><name><surname>Borsch</surname><given-names>Thomas</given-names></name><name><surname>Montesinos-Tubée</surname><given-names>Daniel B.</given-names></name></person-group><article-title>﻿A nomenclator of <italic><tp:taxon-name><tp:taxon-name-part taxon-name-part-type="genus" reg="Drymaria">Drymaria</tp:taxon-name-part></tp:taxon-name></italic> (<tp:taxon-name><tp:taxon-name-part taxon-name-part-type="family">Caryophyllaceae</tp:taxon-name-part></tp:taxon-name>)</article-title><source>PhytoKeys</source><day>13</day><month>11</month><year>2025</year><volume>266</volume><fpage>139</fpage><lpage>175</lpage><pub-id pub-id-type="doi">10.3897/phytokeys.266.162517</pub-id></mixed-citation></tp:treatment-meta><tp:nomenclature><label>﻿26.</label><tp:taxon-name><object-id xmlns:xlink="http://www.w3.org/1999/xlink" content-type="arpha" xlink:type="simple">1962C97E-2EC7-5117-BD56-43E71F41AD17</object-id>
              <tp:taxon-name-part taxon-name-part-type="genus" reg="Drymaria">Drymaria</tp:taxon-name-part>
              <tp:taxon-name-part taxon-name-part-type="species" reg="hypericifolia">hypericifolia</tp:taxon-name-part>
            </tp:taxon-name><tp:taxon-authority>Briq., Annuaire Conserv. Jard. Bot. Genève 13–14: 369. 1911.</tp:taxon-authority></tp:nomenclature><tp:treatment-sec sec-type="material" id="SECID0EFNCI"><title>Type.</title><p>Mexico. Oaxaca: from Lecambre de Yolotepec to Juquila, southwest of Oaxaca, March 1845, <italic>C. Jürgensen 38</italic> (lectotype, designated by <xref ref-type="bibr" rid="B16">Duke 1961</xref>, pg. 201: G [G00226746 image!]; isolectotypes: F [869035/F0053294F image!], K [K000471756 image!]).</p></tp:treatment-sec><tp:treatment-sec sec-type="distribution" id="SECID0ERNCI"><title>Distribution.</title><p>Mexico, Guatemala, Honduras.</p></tp:treatment-sec><tp:treatment-sec sec-type="notes" id="SECID0EWNCI"><title>Notes.</title><p>Two collections were cited in the protologue, Jurgensen no. 38 and Galeotti no. 4425, and neither was designated as the type. <xref ref-type="bibr" rid="B16">Duke (1961)</xref> stated that the holotype was Jungersen´s collection.</p></tp:treatment-sec><ref-list><ref id="B16"><mixed-citation xmlns:xlink="http://www.w3.org/1999/xlink" xlink:type="simple"><person-group><name name-style="western"><surname>Duke</surname><given-names>JA</given-names></name></person-group> (<year>1961</year>) Preliminary Revision of the Genus <italic><tp:taxon-name><tp:taxon-name-part taxon-name-part-type="genus">Drymaria.</tp:taxon-name-part></tp:taxon-name></italic> Annals of the Missouri Botanical Garden 48(3): 173–268. <ext-link xlink:href="10.2307/2394953" ext-link-type="doi" xlink:type="simple">https://doi.org/10.2307/2394953</ext-link></mixed-citation></ref></ref-list></tp:taxon-treatment>
