# Supplementary material for: ﻿A nomenclator of Drymaria (Caryophyllaceae)
Source: PhytoKeys. 2025 Nov 13;266:139–75. doi: 10.3897/phytokeys.266.162517 (PMC12635649; doi:10.3897/phytokeys.266.162517)
Supplement: XML Treatment for Drymaria ladewii [file phytokeys.266.162517-treatment41.xml]

<!DOCTYPE tp:taxon-treatment
  PUBLIC "-//TaxonX//DTD Taxonomic Treatment Publishing DTD v0 20100105//EN" "tax-treatment-NSO.dtd">
<tp:taxon-treatment xmlns:tp="http://www.plazi.org/taxpub"><tp:treatment-meta><kwd-group><label>Taxon classification</label><kwd>
                <named-content content-type="kingdom">Plantae</named-content>
              </kwd><kwd>
                <named-content content-type="order">Caryophyllales</named-content>
              </kwd><kwd>
                <named-content content-type="family">Caryophyllaceae</named-content>
              </kwd></kwd-group><mixed-citation publication-type="journal"><person-group><name><surname>Valentín-Martínez</surname><given-names>Dagoberto</given-names></name><name><surname>Steinmann</surname><given-names>Victor W.</given-names></name><name><surname>Flores-Olvera</surname><given-names>Hilda</given-names></name><name><surname>Borsch</surname><given-names>Thomas</given-names></name><name><surname>Montesinos-Tubée</surname><given-names>Daniel B.</given-names></name></person-group><article-title>﻿A nomenclator of <italic><tp:taxon-name><tp:taxon-name-part taxon-name-part-type="genus" reg="Drymaria">Drymaria</tp:taxon-name-part></tp:taxon-name></italic> (<tp:taxon-name><tp:taxon-name-part taxon-name-part-type="family">Caryophyllaceae</tp:taxon-name-part></tp:taxon-name>)</article-title><source>PhytoKeys</source><day>13</day><month>11</month><year>2025</year><volume>266</volume><fpage>139</fpage><lpage>175</lpage><pub-id pub-id-type="doi">10.3897/phytokeys.266.162517</pub-id></mixed-citation></tp:treatment-meta><tp:nomenclature><label>﻿28.</label><tp:taxon-name><object-id xmlns:xlink="http://www.w3.org/1999/xlink" content-type="arpha" xlink:type="simple">06F53144-9A24-5DC9-A9A2-E241CDC45ACB</object-id>
              <tp:taxon-name-part taxon-name-part-type="genus" reg="Drymaria">Drymaria</tp:taxon-name-part>
              <tp:taxon-name-part taxon-name-part-type="species" reg="ladewii">ladewii</tp:taxon-name-part>
            </tp:taxon-name><tp:taxon-authority>Rusby, Phytologia 1(2): 54. 1934.</tp:taxon-authority></tp:nomenclature><tp:treatment-sec sec-type="material" id="SECID0EVQCI"><title>Type.</title><p>Bolivia. Nequejahuira: Cordillera Real, 8000 ft [alt. 2438.4 m], 15–24 May 1926, <italic>G. H. H. Tate 652</italic> (lectotype, designated here: NY [00342516 image!]; isolectotype: NY [00342517 image!]).</p></tp:treatment-sec><tp:treatment-sec sec-type="distribution" id="SECID0E4QCI"><title>Distribution.</title><p>Mexico, Guatemala, El Salvador, Costa Rica, Panama, Peru, Bolivia.</p></tp:treatment-sec><tp:treatment-sec sec-type="notes" id="SECID0ECRCI"><title>Notes.</title><p>There are two separate sheets of <italic>Tate 652</italic> at NY, and neither was indicated as the holotype by Rusby. We select the better of the two as the lectotype.</p></tp:treatment-sec></tp:taxon-treatment>
