# Supplementary material for: ﻿A nomenclator of Drymaria (Caryophyllaceae)
Source: PhytoKeys. 2025 Nov 13;266:139–75. doi: 10.3897/phytokeys.266.162517 (PMC12635649; doi:10.3897/phytokeys.266.162517)
Supplement: XML Treatment for Drymaria laxiflora [file phytokeys.266.162517-treatment42.xml]

<!DOCTYPE tp:taxon-treatment
  PUBLIC "-//TaxonX//DTD Taxonomic Treatment Publishing DTD v0 20100105//EN" "tax-treatment-NSO.dtd">
<tp:taxon-treatment xmlns:tp="http://www.plazi.org/taxpub"><tp:treatment-meta><kwd-group><label>Taxon classification</label><kwd>
                <named-content content-type="kingdom">Plantae</named-content>
              </kwd><kwd>
                <named-content content-type="order">Caryophyllales</named-content>
              </kwd><kwd>
                <named-content content-type="family">Caryophyllaceae</named-content>
              </kwd></kwd-group><mixed-citation publication-type="journal"><person-group><name><surname>Valentín-Martínez</surname><given-names>Dagoberto</given-names></name><name><surname>Steinmann</surname><given-names>Victor W.</given-names></name><name><surname>Flores-Olvera</surname><given-names>Hilda</given-names></name><name><surname>Borsch</surname><given-names>Thomas</given-names></name><name><surname>Montesinos-Tubée</surname><given-names>Daniel B.</given-names></name></person-group><article-title>﻿A nomenclator of <italic><tp:taxon-name><tp:taxon-name-part taxon-name-part-type="genus" reg="Drymaria">Drymaria</tp:taxon-name-part></tp:taxon-name></italic> (<tp:taxon-name><tp:taxon-name-part taxon-name-part-type="family">Caryophyllaceae</tp:taxon-name-part></tp:taxon-name>)</article-title><source>PhytoKeys</source><day>13</day><month>11</month><year>2025</year><volume>266</volume><fpage>139</fpage><lpage>175</lpage><pub-id pub-id-type="doi">10.3897/phytokeys.266.162517</pub-id></mixed-citation></tp:treatment-meta><tp:nomenclature><label>﻿29.</label><tp:taxon-name><object-id xmlns:xlink="http://www.w3.org/1999/xlink" content-type="arpha" xlink:type="simple">DA032823-9CD6-5AC1-922C-055FECAD2A06</object-id>
              <tp:taxon-name-part taxon-name-part-type="genus" reg="Drymaria">Drymaria</tp:taxon-name-part>
              <tp:taxon-name-part taxon-name-part-type="species" reg="laxiflora">laxiflora</tp:taxon-name-part>
            </tp:taxon-name><tp:taxon-authority>Benth., Pl. Hartw.: 73. 1841.</tp:taxon-authority><tp:nomenclature-citation-list><tp:nomenclature-citation><tp:taxon-name>
                  <tp:taxon-name-part taxon-name-part-type="genus" reg="Drymaria"/>
                  <tp:taxon-name-part taxon-name-part-type="species" reg="chihuahuensis"/>
                </tp:taxon-name><comment>=<tp:taxon-name><tp:taxon-name-part taxon-name-part-type="genus" reg="Drymaria">Drymaria</tp:taxon-name-part> <tp:taxon-name-part taxon-name-part-type="species" reg="chihuahuensis">chihuahuensis</tp:taxon-name-part></tp:taxon-name> Briq., Annuaire Conserv. Jard. Bot. Genève 13–14: 370. 1911. Type: Mexico. Chihuahua: near Chihuahua, 1 September 1885, <italic>C. G. Pringle 331</italic> (holotype: G [G00226751 image!]; isotypes: ARIZ [319001/ARIZ-BOT-0005626 image!], CAS [94965/0002339 image!], E [E00326059 image!, 00394858 image!], F [104212/F0053287F image!, 870682/0053288F image!], G [G00226752 image!, 00226762 image!], GH [00037719 image!], JE [JE00014348 image!], KFTA [KFTA0000328 image!], LE [LE 00001743 image!, LE 00001744 image!], LECB [LECB0000546 image!], LL [00370753 image!], MEL [MEL2499824 image!, MEL2499825 image!], MEXU [MEXU00148765!], MICH [1115008 image!], NY [00342492 image!, 00342493 image!, 00342494 image!], UC [UC 41993 image!], US [10411/00931458 image!], VT [UVMVT024422 image!]). </comment></tp:nomenclature-citation></tp:nomenclature-citation-list></tp:nomenclature><tp:treatment-sec sec-type="material" id="SECID0E5SCI"><title>Type.</title><p>Guatemala. Quetzaltenango: In rupibus Sunil, [<named-content xmlns:xlink="http://www.w3.org/1999/xlink" content-type="dwc:verbatimCoordinates" xlink:type="simple"><named-content content-type="geo-json" specific-use="{&#34;type&#34;:&#34;Point&#34;,&#34;coordinates&#34;:[-91.483333,14.783333]}" id="NCID0EHTCI" xlink:type="simple">14°47'N, 91°29'W</named-content></named-content>], 1839, <italic>K. T. Hartweg 523</italic> (holotype: K [K000471754 image!]; isotypes: E [E00326060 image!], F [871784/F0053295F image!, 869007/0053296F image!], FI [021732/005970 image!], G [G00226750 image!, 00226763 image!], K [K000471753 image!], LD [1216996 image!], LE [LE 00012081 image!], MO [6033460/2090484 image!]).</p></tp:treatment-sec><tp:treatment-sec sec-type="distribution" id="SECID0EOTCI"><title>Distribution.</title><p>United States, Mexico, Guatemala, Bolivia.</p></tp:treatment-sec><tp:treatment-sec sec-type="notes" id="SECID0ETTCI"><title>Notes.</title><p>Duke reported that the holotype of <italic><tp:taxon-name><tp:taxon-name-part taxon-name-part-type="genus" reg="Drymaria">Drymaria</tp:taxon-name-part> <tp:taxon-name-part taxon-name-part-type="species" reg="laxiflora">laxiflora</tp:taxon-name-part></tp:taxon-name></italic> is at BM. However, we interpret the holotype to be the specimen at K ex Herbarium Benthamianum.</p><p>For <italic><tp:taxon-name><tp:taxon-name-part taxon-name-part-type="genus" reg="Drymaria">Drymaria</tp:taxon-name-part> <tp:taxon-name-part taxon-name-part-type="species" reg="chihuahuensis">chihuahuensis</tp:taxon-name-part></tp:taxon-name></italic>, there is a sheet at VT marked as holotype. However, as mentioned by <xref ref-type="bibr" rid="B16">Duke (1961)</xref>, the holotype is at G.</p></tp:treatment-sec><ref-list><ref id="B16"><mixed-citation xmlns:xlink="http://www.w3.org/1999/xlink" xlink:type="simple"><person-group><name name-style="western"><surname>Duke</surname><given-names>JA</given-names></name></person-group> (<year>1961</year>) Preliminary Revision of the Genus <italic><tp:taxon-name><tp:taxon-name-part taxon-name-part-type="genus">Drymaria.</tp:taxon-name-part></tp:taxon-name></italic> Annals of the Missouri Botanical Garden 48(3): 173–268. <ext-link xlink:href="10.2307/2394953" ext-link-type="doi" xlink:type="simple">https://doi.org/10.2307/2394953</ext-link></mixed-citation></ref></ref-list></tp:taxon-treatment>
