# Supplementary material for: ﻿A nomenclator of Drymaria (Caryophyllaceae)
Source: PhytoKeys. 2025 Nov 13;266:139–75. doi: 10.3897/phytokeys.266.162517 (PMC12635649; doi:10.3897/phytokeys.266.162517)
Supplement: XML Treatment for Drymaria leptophylla (Cham. & Schltdl.) Fenzl ex Rohrb., Linnaea 37(2): 195. 1871–1873 [1872]. var. leptophylla [file phytokeys.266.162517-treatment43.xml]

<!DOCTYPE tp:taxon-treatment
  PUBLIC "-//TaxonX//DTD Taxonomic Treatment Publishing DTD v0 20100105//EN" "tax-treatment-NSO.dtd">
<tp:taxon-treatment xmlns:tp="http://www.plazi.org/taxpub"><tp:treatment-meta><kwd-group><label>Taxon classification</label><kwd>
                <named-content content-type="kingdom">Plantae</named-content>
              </kwd><kwd>
                <named-content content-type="order">Caryophyllales</named-content>
              </kwd><kwd>
                <named-content content-type="family">Caryophyllaceae</named-content>
              </kwd></kwd-group><mixed-citation publication-type="journal"><person-group><name><surname>Valentín-Martínez</surname><given-names>Dagoberto</given-names></name><name><surname>Steinmann</surname><given-names>Victor W.</given-names></name><name><surname>Flores-Olvera</surname><given-names>Hilda</given-names></name><name><surname>Borsch</surname><given-names>Thomas</given-names></name><name><surname>Montesinos-Tubée</surname><given-names>Daniel B.</given-names></name></person-group><article-title>﻿A nomenclator of <italic><tp:taxon-name><tp:taxon-name-part taxon-name-part-type="genus" reg="Drymaria">Drymaria</tp:taxon-name-part></tp:taxon-name></italic> (<tp:taxon-name><tp:taxon-name-part taxon-name-part-type="family">Caryophyllaceae</tp:taxon-name-part></tp:taxon-name>)</article-title><source>PhytoKeys</source><day>13</day><month>11</month><year>2025</year><volume>266</volume><fpage>139</fpage><lpage>175</lpage><pub-id pub-id-type="doi">10.3897/phytokeys.266.162517</pub-id></mixed-citation></tp:treatment-meta><tp:nomenclature><label>﻿30a.</label><tp:taxon-name><object-id xmlns:xlink="http://www.w3.org/1999/xlink" content-type="arpha" xlink:type="simple">57CD0858-2A1D-5416-9FDB-BA781D16712E</object-id>
              <tp:taxon-name-part taxon-name-part-type="genus" reg="Drymaria">Drymaria</tp:taxon-name-part>
              <tp:taxon-name-part taxon-name-part-type="species" reg="leptophylla">leptophylla</tp:taxon-name-part> <tp:taxon-name-part taxon-name-part-type="authority">(Cham. &amp; Schltdl.) Fenzl ex Rohrb., Linnaea 37(2): 195. 1871–1873 [1872].</tp:taxon-name-part> <tp:taxon-name-part taxon-name-part-type="infraspecific-rank">var.</tp:taxon-name-part> <tp:taxon-name-part taxon-name-part-type="variety" reg="leptophylla">leptophylla</tp:taxon-name-part>
            </tp:taxon-name><tp:nomenclature-citation-list><tp:nomenclature-citation><tp:taxon-name>
                  <tp:taxon-name-part taxon-name-part-type="genus" reg="Arenaria"/>
                  <tp:taxon-name-part taxon-name-part-type="species" reg="leptophylla"/>
                </tp:taxon-name><comment>≡<tp:taxon-name><tp:taxon-name-part taxon-name-part-type="genus" reg="Arenaria">Arenaria</tp:taxon-name-part> <tp:taxon-name-part taxon-name-part-type="species" reg="leptophylla">leptophylla</tp:taxon-name-part></tp:taxon-name> Cham. &amp; Schltdl., Linnaea 5(2): 233. 1830. Type: Mexico. Hidalgo: al E de Pachuca, al lado de la Carretera Federal 105 hacia Mineral del Monte, Mpio. de Mineral de la Reforma, <named-content xmlns:xlink="http://www.w3.org/1999/xlink" content-type="dwc:verbatimCoordinates" xlink:type="simple"><named-content content-type="geo-json" specific-use="{&#34;type&#34;:&#34;Point&#34;,&#34;coordinates&#34;:[-98.697500,20.128056]}" id="NCID0EWWCI" xlink:type="simple">20°07'41"N, 98°41'51"W</named-content></named-content>, alt. 2689 m, 28 September 2024, <italic>D. Valentín-Martínez &amp; V. W. Steinmann 1204</italic> (<bold>neotype, designated here</bold>: IEB [274928!]). </comment></tp:nomenclature-citation><tp:nomenclature-citation><tp:taxon-name>
                  <tp:taxon-name-part taxon-name-part-type="genus" reg="Spergularia"/>
                  <tp:taxon-name-part taxon-name-part-type="species" reg="leptophylla"/>
                </tp:taxon-name><comment>≡<tp:taxon-name><tp:taxon-name-part taxon-name-part-type="genus" reg="Spergularia">Spergularia</tp:taxon-name-part> <tp:taxon-name-part taxon-name-part-type="species" reg="leptophylla">leptophylla</tp:taxon-name-part></tp:taxon-name> (Schltdl. &amp; Cham.) G.Don, Gen. Hist. 1: 425. 1831. </comment></tp:nomenclature-citation><tp:nomenclature-citation><tp:taxon-name>
                  <tp:taxon-name-part taxon-name-part-type="genus" reg="Spergula"/>
                  <tp:taxon-name-part taxon-name-part-type="species" reg="leptophylla"/>
                </tp:taxon-name><comment>≡<tp:taxon-name><tp:taxon-name-part taxon-name-part-type="genus" reg="Spergula">Spergula</tp:taxon-name-part> <tp:taxon-name-part taxon-name-part-type="species" reg="leptophylla">leptophylla</tp:taxon-name-part></tp:taxon-name> (Schltdl. &amp; Cham.) D.Dietr., Syn. Plant. 2: 1598. 1840. </comment></tp:nomenclature-citation><tp:nomenclature-citation><tp:taxon-name>
                  <tp:taxon-name-part taxon-name-part-type="genus" reg="Drymaria"/>
                  <tp:taxon-name-part taxon-name-part-type="species" reg="tenella"/>
                </tp:taxon-name><comment>=<tp:taxon-name><tp:taxon-name-part taxon-name-part-type="genus" reg="Drymaria">Drymaria</tp:taxon-name-part> <tp:taxon-name-part taxon-name-part-type="species" reg="tenella">tenella</tp:taxon-name-part></tp:taxon-name> A.Gray, Mem. Amer. Acad. Arts, n.s. 4(1): 12. 1849. Type: United States. New Mexico: 8 miles W of Las Vegas, New Mexico, shady places in woodland in the mountain region, 1847, <italic>A. Fendler 56</italic> (holotype: GH [00037680 image!]; isotype: MO [3578827/2196012 image!]). </comment></tp:nomenclature-citation><tp:nomenclature-citation><tp:taxon-name>
                  <tp:taxon-name-part taxon-name-part-type="genus" reg="Drymaria"/>
                  <tp:taxon-name-part taxon-name-part-type="species" reg="nodosa"/>
                  <tp:taxon-name-part taxon-name-part-type="infraspecific-rank"/>
                  <tp:taxon-name-part taxon-name-part-type="variety" reg="gracillima"/>
                </tp:taxon-name><comment>=<tp:taxon-name><tp:taxon-name-part taxon-name-part-type="genus" reg="Drymaria">Drymaria</tp:taxon-name-part> <tp:taxon-name-part taxon-name-part-type="species" reg="nodosa">nodosa</tp:taxon-name-part> <tp:taxon-name-part taxon-name-part-type="infraspecific-rank">var.</tp:taxon-name-part> <tp:taxon-name-part taxon-name-part-type="variety" reg="gracillima">gracillima</tp:taxon-name-part></tp:taxon-name> Hemsl., Diagn. Pl. Nov. Mexic. 2: 22. 1879. Type: Mexico. San Luis Potosi: Chiefly in the region of San Luis Potosi, 6000–8000 ft [alt. 1828.8–2438.4 m], 1878, C. C. <italic>Parry &amp; E. Palmer 60</italic> (holotype: K [K000471750!]; isotypes: GH [00037735 image!], MO [3343588/144092 image!], NY [00342502 image!], WIS [v 0254955 WIS image!]). </comment></tp:nomenclature-citation><tp:nomenclature-citation><tp:taxon-name>
                  <tp:taxon-name-part taxon-name-part-type="genus" reg="Drymaria"/>
                  <tp:taxon-name-part taxon-name-part-type="species" reg="gracillima"/>
                </tp:taxon-name><comment>≡<tp:taxon-name><tp:taxon-name-part taxon-name-part-type="genus" reg="Drymaria">Drymaria</tp:taxon-name-part> <tp:taxon-name-part taxon-name-part-type="species" reg="gracillima">gracillima</tp:taxon-name-part></tp:taxon-name> (Hemsl.) Rose, Contr. U.S. Natl. Herb. 5: 132. 1897. </comment></tp:nomenclature-citation></tp:nomenclature-citation-list></tp:nomenclature><tp:treatment-sec sec-type="distribution" id="SECID0ELZCI"><title>Distribution.</title><p>United States, Mexico.</p></tp:treatment-sec><tp:treatment-sec sec-type="notes" id="SECID0EQZCI"><title>Notes.</title><p>Most of the type specimen deposited at B were destroyed in World War II (<xref ref-type="bibr" rid="B27">Hiepko 1987</xref>). Because the holotype of <italic><tp:taxon-name><tp:taxon-name-part taxon-name-part-type="genus" reg="Arenaria">Arenaria</tp:taxon-name-part> <tp:taxon-name-part taxon-name-part-type="species" reg="leptophylla">leptophylla</tp:taxon-name-part></tp:taxon-name></italic> deposited in B was destroyed and no duplicates of the original material were found in other herbaria such as HAL, where Schlechtendal’s herbarium is housed, we designated the specimen at IEB as a neotype. The species was described based on <italic>C. J. W. Schiede 511</italic> from “Montis Orizabae,” Veracruz. In the absence of a good quality specimen from near the type locality, we have chosen the above specimen because it corresponds precisely to the application of the name <italic><tp:taxon-name><tp:taxon-name-part taxon-name-part-type="genus" reg="Drymaria">Drymaria</tp:taxon-name-part> <tp:taxon-name-part taxon-name-part-type="species" reg="leptophylla">leptophylla</tp:taxon-name-part></tp:taxon-name></italic> and is from the neighboring state of Veracruz.</p></tp:treatment-sec><ref-list><ref id="B27"><mixed-citation xmlns:xlink="http://www.w3.org/1999/xlink" xlink:type="simple"><person-group><name name-style="western"><surname>Hiepko</surname><given-names>P</given-names></name></person-group> (<year>1987</year>) <article-title>The Collections of the Botanical Museum Berlin-Dahlem (B) and their history.</article-title><source>Englera</source><volume>7</volume>: <fpage>219</fpage>–<lpage>252</lpage>.</mixed-citation></ref></ref-list></tp:taxon-treatment>
