# Supplementary material for: ﻿A nomenclator of Drymaria (Caryophyllaceae)
Source: PhytoKeys. 2025 Nov 13;266:139–75. doi: 10.3897/phytokeys.266.162517 (PMC12635649; doi:10.3897/phytokeys.266.162517)
Supplement: XML Treatment for Drymaria malachioides [file phytokeys.266.162517-treatment48.xml]

<!DOCTYPE tp:taxon-treatment
  PUBLIC "-//TaxonX//DTD Taxonomic Treatment Publishing DTD v0 20100105//EN" "tax-treatment-NSO.dtd">
<tp:taxon-treatment xmlns:tp="http://www.plazi.org/taxpub"><tp:treatment-meta><kwd-group><label>Taxon classification</label><kwd>
                <named-content content-type="kingdom">Plantae</named-content>
              </kwd><kwd>
                <named-content content-type="order">Caryophyllales</named-content>
              </kwd><kwd>
                <named-content content-type="family">Caryophyllaceae</named-content>
              </kwd></kwd-group><mixed-citation publication-type="journal"><person-group><name><surname>Valentín-Martínez</surname><given-names>Dagoberto</given-names></name><name><surname>Steinmann</surname><given-names>Victor W.</given-names></name><name><surname>Flores-Olvera</surname><given-names>Hilda</given-names></name><name><surname>Borsch</surname><given-names>Thomas</given-names></name><name><surname>Montesinos-Tubée</surname><given-names>Daniel B.</given-names></name></person-group><article-title>﻿A nomenclator of <italic><tp:taxon-name><tp:taxon-name-part taxon-name-part-type="genus" reg="Drymaria">Drymaria</tp:taxon-name-part></tp:taxon-name></italic> (<tp:taxon-name><tp:taxon-name-part taxon-name-part-type="family">Caryophyllaceae</tp:taxon-name-part></tp:taxon-name>)</article-title><source>PhytoKeys</source><day>13</day><month>11</month><year>2025</year><volume>266</volume><fpage>139</fpage><lpage>175</lpage><pub-id pub-id-type="doi">10.3897/phytokeys.266.162517</pub-id></mixed-citation></tp:treatment-meta><tp:nomenclature><label>﻿33.</label><tp:taxon-name><object-id xmlns:xlink="http://www.w3.org/1999/xlink" content-type="arpha" xlink:type="simple">A8D9E727-2B9F-5130-B6AF-70522DD2AFD7</object-id>
              <tp:taxon-name-part taxon-name-part-type="genus" reg="Drymaria">Drymaria</tp:taxon-name-part>
              <tp:taxon-name-part taxon-name-part-type="species" reg="malachioides">malachioides</tp:taxon-name-part>
            </tp:taxon-name><tp:taxon-authority>Briq., Annuaire Conserv. Jard. Bot. Genève 13: 372. 1911.</tp:taxon-authority></tp:nomenclature><tp:treatment-sec sec-type="material" id="SECID0E2DDI"><title>Type.</title><p>Mexico. [Michoacán]: Cordillere d’ Ario, Jun.–Oct. 1840, <italic>H. G. Galeotti 4419</italic> (holotype: G [G00226779 image!]; isotypes: MO [1669694/2090290 image!], P [P04936753 image!]).</p></tp:treatment-sec><tp:treatment-sec sec-type="distribution" id="SECID0EDEDI"><title>Distribution.</title><p>Mexico.</p></tp:treatment-sec></tp:taxon-treatment>
