# Supplementary material for: ﻿A nomenclator of Drymaria (Caryophyllaceae)
Source: PhytoKeys. 2025 Nov 13;266:139–75. doi: 10.3897/phytokeys.266.162517 (PMC12635649; doi:10.3897/phytokeys.266.162517)
Supplement: XML Treatment for Drymaria molluginea [file phytokeys.266.162517-treatment49.xml]

<!DOCTYPE tp:taxon-treatment
  PUBLIC "-//TaxonX//DTD Taxonomic Treatment Publishing DTD v0 20100105//EN" "tax-treatment-NSO.dtd">
<tp:taxon-treatment xmlns:tp="http://www.plazi.org/taxpub"><tp:treatment-meta><kwd-group><label>Taxon classification</label><kwd>
                <named-content content-type="kingdom">Plantae</named-content>
              </kwd><kwd>
                <named-content content-type="order">Caryophyllales</named-content>
              </kwd><kwd>
                <named-content content-type="family">Caryophyllaceae</named-content>
              </kwd></kwd-group><mixed-citation publication-type="journal"><person-group><name><surname>Valentín-Martínez</surname><given-names>Dagoberto</given-names></name><name><surname>Steinmann</surname><given-names>Victor W.</given-names></name><name><surname>Flores-Olvera</surname><given-names>Hilda</given-names></name><name><surname>Borsch</surname><given-names>Thomas</given-names></name><name><surname>Montesinos-Tubée</surname><given-names>Daniel B.</given-names></name></person-group><article-title>﻿A nomenclator of <italic><tp:taxon-name><tp:taxon-name-part taxon-name-part-type="genus" reg="Drymaria">Drymaria</tp:taxon-name-part></tp:taxon-name></italic> (<tp:taxon-name><tp:taxon-name-part taxon-name-part-type="family">Caryophyllaceae</tp:taxon-name-part></tp:taxon-name>)</article-title><source>PhytoKeys</source><day>13</day><month>11</month><year>2025</year><volume>266</volume><fpage>139</fpage><lpage>175</lpage><pub-id pub-id-type="doi">10.3897/phytokeys.266.162517</pub-id></mixed-citation></tp:treatment-meta><tp:nomenclature><label>﻿34.</label><tp:taxon-name><object-id xmlns:xlink="http://www.w3.org/1999/xlink" content-type="arpha" xlink:type="simple">883F4FB3-6614-527E-8356-BD57462C285B</object-id>
              <tp:taxon-name-part taxon-name-part-type="genus" reg="Drymaria">Drymaria</tp:taxon-name-part>
              <tp:taxon-name-part taxon-name-part-type="species" reg="molluginea">molluginea</tp:taxon-name-part>
            </tp:taxon-name><tp:taxon-authority>(Schrad.) Didr., Linnaea 29: 738. 1858.</tp:taxon-authority><tp:nomenclature-citation-list><tp:nomenclature-citation><tp:taxon-name>
                  <tp:taxon-name-part taxon-name-part-type="genus" reg="Alsine"/>
                  <tp:taxon-name-part taxon-name-part-type="species" reg="molluginea"/>
                </tp:taxon-name><comment>≡<tp:taxon-name><tp:taxon-name-part taxon-name-part-type="genus" reg="Alsine">Alsine</tp:taxon-name-part> <tp:taxon-name-part taxon-name-part-type="species" reg="molluginea">molluginea</tp:taxon-name-part></tp:taxon-name> Lag., Gen. Sp. Pl. 13. 1816. <italic>nom. illeg.</italic> [non <tp:taxon-name><tp:taxon-name-part taxon-name-part-type="genus" reg="Alsine">A.</tp:taxon-name-part> <tp:taxon-name-part taxon-name-part-type="species" reg="molluginea">molluginea</tp:taxon-name-part></tp:taxon-name> Hornem., (1813)]. Type: Without locality information, s.d., <italic>M. Lagasca “1806</italic>” (lectotype, designated by <xref ref-type="bibr" rid="B16">Duke 1961</xref>, pg. 194: G-DC [00212545 image!]). </comment></tp:nomenclature-citation><tp:nomenclature-citation><tp:taxon-name>
                  <tp:taxon-name-part taxon-name-part-type="genus" reg="Arenaria"/>
                  <tp:taxon-name-part taxon-name-part-type="species" reg="molluginea"/>
                </tp:taxon-name><comment>≡<tp:taxon-name><tp:taxon-name-part taxon-name-part-type="genus" reg="Arenaria">Arenaria</tp:taxon-name-part> <tp:taxon-name-part taxon-name-part-type="species" reg="molluginea">molluginea</tp:taxon-name-part></tp:taxon-name> Schrad., Index Seminum [Gottingen] 1819: 2. 1819. </comment></tp:nomenclature-citation><tp:nomenclature-citation><tp:taxon-name>
                  <tp:taxon-name-part taxon-name-part-type="genus" reg="Arenaria"/>
                  <tp:taxon-name-part taxon-name-part-type="species" reg="molluginea"/>
                </tp:taxon-name><comment>≡<tp:taxon-name><tp:taxon-name-part taxon-name-part-type="genus" reg="Arenaria">Arenaria</tp:taxon-name-part> <tp:taxon-name-part taxon-name-part-type="species" reg="molluginea">molluginea</tp:taxon-name-part></tp:taxon-name> Ser., Prodr. 1: 400. 1824. <italic>nom. illeg. superfl.</italic> [non <tp:taxon-name><tp:taxon-name-part taxon-name-part-type="genus" reg="Arenaria">A.</tp:taxon-name-part> <tp:taxon-name-part taxon-name-part-type="species" reg="molluginea">molluginea</tp:taxon-name-part></tp:taxon-name> Schrad., 1819]. </comment></tp:nomenclature-citation><tp:nomenclature-citation><tp:taxon-name>
                  <tp:taxon-name-part taxon-name-part-type="genus" reg="Stellaria"/>
                  <tp:taxon-name-part taxon-name-part-type="species" reg="molluginea"/>
                </tp:taxon-name><comment>≡<tp:taxon-name><tp:taxon-name-part taxon-name-part-type="genus" reg="Stellaria">Stellaria</tp:taxon-name-part> <tp:taxon-name-part taxon-name-part-type="species" reg="molluginea">molluginea</tp:taxon-name-part></tp:taxon-name> (Schrad.) Sweet, Hort. Brit. ed. 2: 56. 1830. </comment></tp:nomenclature-citation><tp:nomenclature-citation><tp:taxon-name>
                  <tp:taxon-name-part taxon-name-part-type="genus" reg="Spergularia"/>
                  <tp:taxon-name-part taxon-name-part-type="species" reg="molluginea"/>
                </tp:taxon-name><comment>≡<tp:taxon-name><tp:taxon-name-part taxon-name-part-type="genus" reg="Spergularia">Spergularia</tp:taxon-name-part> <tp:taxon-name-part taxon-name-part-type="species" reg="molluginea">molluginea</tp:taxon-name-part></tp:taxon-name> (Schrad.) G.Don., Gen. Hist. 1: 425. 1831. </comment></tp:nomenclature-citation><tp:nomenclature-citation><tp:taxon-name>
                  <tp:taxon-name-part taxon-name-part-type="genus" reg="Lepigonum"/>
                  <tp:taxon-name-part taxon-name-part-type="species" reg="mollugineum"/>
                </tp:taxon-name><comment>≡<tp:taxon-name><tp:taxon-name-part taxon-name-part-type="genus" reg="Lepigonum">Lepigonum</tp:taxon-name-part> <tp:taxon-name-part taxon-name-part-type="species" reg="mollugineum">mollugineum</tp:taxon-name-part></tp:taxon-name> (Schrad.) Bartl., Index Seminum [Gottingen] 1838: 4. 1838. </comment></tp:nomenclature-citation><tp:nomenclature-citation><tp:taxon-name>
                  <tp:taxon-name-part taxon-name-part-type="genus" reg="Alsine"/>
                  <tp:taxon-name-part taxon-name-part-type="species" reg="molluginea"/>
                </tp:taxon-name><comment>=<tp:taxon-name><tp:taxon-name-part taxon-name-part-type="genus" reg="Alsine">Alsine</tp:taxon-name-part> <tp:taxon-name-part taxon-name-part-type="species" reg="molluginea">molluginea</tp:taxon-name-part></tp:taxon-name> Hornem., Hort. Bot. Hafn. 1: 295. 1815[1813]. Type: Cultivated at the Copenhagen Botanical Garden, s.d., <italic>J.W. Horneman s.n</italic>. (holotype: [C image!]). </comment></tp:nomenclature-citation><tp:nomenclature-citation><tp:taxon-name>
                  <tp:taxon-name-part taxon-name-part-type="genus" reg="Alsine"/>
                  <tp:taxon-name-part taxon-name-part-type="species" reg="molluginea"/>
                </tp:taxon-name><comment>=<tp:taxon-name><tp:taxon-name-part taxon-name-part-type="genus" reg="Alsine">Alsine</tp:taxon-name-part> <tp:taxon-name-part taxon-name-part-type="species" reg="molluginea">molluginea</tp:taxon-name-part></tp:taxon-name> Mart., Plant. Hort. Erlang. 82. 1814. <italic>nom. illeg.</italic> [non <tp:taxon-name><tp:taxon-name-part taxon-name-part-type="genus" reg="Alsine">A.</tp:taxon-name-part> <tp:taxon-name-part taxon-name-part-type="species" reg="molluginea">molluginea</tp:taxon-name-part></tp:taxon-name> Hornem., (1813)]. Type: Cultivated at the Erlangen Botanical Garden, s.d., <italic>C.F.P. Martius s.n</italic>. (<bold>lectotype, designated here</bold>: BM [BM001024715 image!] [ex. Herb. Roemer]). </comment></tp:nomenclature-citation><tp:nomenclature-citation><tp:taxon-name>
                  <tp:taxon-name-part taxon-name-part-type="genus" reg="Drymaria"/>
                  <tp:taxon-name-part taxon-name-part-type="species" reg="sperguloides"/>
                </tp:taxon-name><comment>=<tp:taxon-name><tp:taxon-name-part taxon-name-part-type="genus" reg="Drymaria">Drymaria</tp:taxon-name-part> <tp:taxon-name-part taxon-name-part-type="species" reg="sperguloides">sperguloides</tp:taxon-name-part></tp:taxon-name> A.Gray, Mem. Amer. Acad. Arts 4(1): 10. 1849. Type: United Sates. New Mexico, 1847, <italic>A. Fendler 55</italic> (holotype: GH [00037679 image!]; isotypes: MO [3578836/216516 image!]). </comment></tp:nomenclature-citation><tp:nomenclature-citation><tp:taxon-name>
                  <tp:taxon-name-part taxon-name-part-type="genus" reg="Mollugophytum"/>
                  <tp:taxon-name-part taxon-name-part-type="species" reg="sperguloides"/>
                </tp:taxon-name><comment>≡<tp:taxon-name><tp:taxon-name-part taxon-name-part-type="genus" reg="Mollugophytum">Mollugophytum</tp:taxon-name-part> <tp:taxon-name-part taxon-name-part-type="species" reg="sperguloides">sperguloides</tp:taxon-name-part></tp:taxon-name> (A.Gray) M.E.Jones, Contr. W. Bot. 18:35. 1933. </comment></tp:nomenclature-citation></tp:nomenclature-citation-list></tp:nomenclature><tp:treatment-sec sec-type="distribution" id="SECID0EGLDI"><title>Distribution.</title><p>United States, Mexico.</p></tp:treatment-sec><tp:treatment-sec sec-type="notes" id="SECID0ELLDI"><title>Notes.</title><p>As mentioned above, the name <italic><tp:taxon-name><tp:taxon-name-part taxon-name-part-type="genus" reg="Alsine">Alsine</tp:taxon-name-part> <tp:taxon-name-part taxon-name-part-type="species" reg="molluginea">molluginea</tp:taxon-name-part></tp:taxon-name></italic> was proposed independently three times for the same taxon but with different types. Seringe is often credited as first proposing a name in <italic><tp:taxon-name><tp:taxon-name-part taxon-name-part-type="genus" reg="Arenaria">Arenaria</tp:taxon-name-part></tp:taxon-name></italic> in 1824. However, five years earlier, Schrader provided a legitimate name in <italic><tp:taxon-name><tp:taxon-name-part taxon-name-part-type="genus" reg="Arenaria">Arenaria</tp:taxon-name-part></tp:taxon-name></italic>. Although he did not include a description or diagnosis, his name should be accepted because his citation of “<tp:taxon-name><tp:taxon-name-part taxon-name-part-type="genus" reg="Alsine">Alsine</tp:taxon-name-part></tp:taxon-name><italic>Lag.</italic>” constitutes an indirect reference to Lagasca’s description published in 1816. (see <xref ref-type="bibr" rid="B59">Turland et al. (2018)</xref>, art. 41.3).</p><p>Although the specimen of <italic><tp:taxon-name><tp:taxon-name-part taxon-name-part-type="genus" reg="Alsine">Alsine</tp:taxon-name-part> <tp:taxon-name-part taxon-name-part-type="species" reg="molluginea">molluginea</tp:taxon-name-part></tp:taxon-name></italic> at G-DC does not provide information, the protologue states that it is based on plants grown in the “H.R.M.” [Real Jardín Botánico de Madrid] from seed gathered in Nueva Hispania by D.D. Sessé [sic] &amp; J.M. Mociño. <italic><tp:taxon-name><tp:taxon-name-part taxon-name-part-type="genus" reg="Drymaria">Drymaria</tp:taxon-name-part> <tp:taxon-name-part taxon-name-part-type="species" reg="molluginea">molluginea</tp:taxon-name-part></tp:taxon-name></italic> was first described as <italic><tp:taxon-name><tp:taxon-name-part taxon-name-part-type="genus" reg="Alsine">Alsine</tp:taxon-name-part> <tp:taxon-name-part taxon-name-part-type="species" reg="molluginea">molluginea</tp:taxon-name-part></tp:taxon-name></italic> by the Danish botanist Jens Wilken Hornemann in an account of the plants found in the Copenhagen Botanical Garden. His morphological description was brief but stated that the species was an annual with divided petals and thick, linear, secund leaves. He also indicated that the habitat of the species is unknown, but that it was introduced in the garden in 1812 from material provided by the Vienna Botanical Garden. The specimen cited above was labeled by Horneman himself as <italic><tp:taxon-name><tp:taxon-name-part taxon-name-part-type="genus" reg="Alsine">Alsine</tp:taxon-name-part> <tp:taxon-name-part taxon-name-part-type="species" reg="molluginea">molluginea</tp:taxon-name-part></tp:taxon-name></italic> (handwriting confirmed by Jens Soelberg, C), and is the only original material known. Martius independently described <italic><tp:taxon-name><tp:taxon-name-part taxon-name-part-type="genus" reg="Alsine">Alsine</tp:taxon-name-part> <tp:taxon-name-part taxon-name-part-type="species" reg="molluginea">molluginea</tp:taxon-name-part></tp:taxon-name></italic> in his thesis on the plants from the Erlangen Botanical Garden. He stated that they came from the Paris Botanical Garden “h. Par.” The specimen at BM was labeled by Martius (handwriting confirmed by Han Joaquin Esser, M) as “<tp:taxon-name><tp:taxon-name-part taxon-name-part-type="genus" reg="Alsine">Alsine</tp:taxon-name-part> <tp:taxon-name-part taxon-name-part-type="species" reg="molluginea">molluginea</tp:taxon-name-part></tp:taxon-name> mihi enum. horti. Erlangensis.” There are no specimens at M, where most of Martius’ collections can be found, and for that reason, we designate the collection at BM as the lectotype. The reason that we are attributing authorship of the basionym of <italic><tp:taxon-name><tp:taxon-name-part taxon-name-part-type="genus" reg="Drymaria">Drymaria</tp:taxon-name-part> <tp:taxon-name-part taxon-name-part-type="species" reg="molluginea">molluginea</tp:taxon-name-part></tp:taxon-name></italic> to Schrader and not to Hornemann is that Lagasca’s name was clearly mentioned when the combination to <italic><tp:taxon-name><tp:taxon-name-part taxon-name-part-type="genus" reg="Drymaria">Drymaria</tp:taxon-name-part></tp:taxon-name></italic> was made by <xref ref-type="bibr" rid="B14">Didrichsen (1858)</xref>, and no indication of Hornemann’s earlier proposal of <italic><tp:taxon-name><tp:taxon-name-part taxon-name-part-type="genus" reg="Alsine">Alsine</tp:taxon-name-part> <tp:taxon-name-part taxon-name-part-type="species" reg="molluginea">molluginea</tp:taxon-name-part></tp:taxon-name></italic> was provided.</p></tp:treatment-sec><ref-list><ref id="B16"><mixed-citation xmlns:xlink="http://www.w3.org/1999/xlink" xlink:type="simple"><person-group><name name-style="western"><surname>Duke</surname><given-names>JA</given-names></name></person-group> (<year>1961</year>) Preliminary Revision of the Genus <italic><tp:taxon-name><tp:taxon-name-part taxon-name-part-type="genus">Drymaria.</tp:taxon-name-part></tp:taxon-name></italic> Annals of the Missouri Botanical Garden 48(3): 173–268. <ext-link xlink:href="10.2307/2394953" ext-link-type="doi" xlink:type="simple">https://doi.org/10.2307/2394953</ext-link></mixed-citation></ref><ref id="B59"><mixed-citation xmlns:xlink="http://www.w3.org/1999/xlink" xlink:type="simple"><person-group><name name-style="western"><surname>Turland</surname><given-names>NJ</given-names></name><name name-style="western"><surname>Wiersema</surname><given-names>JH</given-names></name><name name-style="western"><surname>Barrie</surname><given-names>FR</given-names></name><name name-style="western"><surname>Greuter</surname><given-names>W</given-names></name><name name-style="western"><surname>Hawksworth</surname><given-names>DL</given-names></name><name name-style="western"><surname>Herendeen</surname><given-names>PS</given-names></name><name name-style="western"><surname>Knapp</surname><given-names>S</given-names></name><name name-style="western"><surname>Kusber</surname><given-names>W-H</given-names></name><name name-style="western"><surname>Li</surname><given-names>D-Z</given-names></name><name name-style="western"><surname>Marhold</surname><given-names>K</given-names></name><name name-style="western"><surname>May</surname><given-names>TW</given-names></name><name name-style="western"><surname>McNeill</surname><given-names>J</given-names></name><name name-style="western"><surname>Monro</surname><given-names>AM</given-names></name><name name-style="western"><surname>Prado</surname><given-names>J</given-names></name><name name-style="western"><surname>Price</surname><given-names>MJ</given-names></name><name name-style="western"><surname>Smith</surname><given-names>GF</given-names></name></person-group> (<year>2018</year>) International Code of Nomenclature for <tp:taxon-name><tp:taxon-name-part taxon-name-part-type="above-family">Algae</tp:taxon-name-part></tp:taxon-name>, <tp:taxon-name><tp:taxon-name-part taxon-name-part-type="kingdom">Fungi</tp:taxon-name-part></tp:taxon-name> and Plants (Shenzhen Code) adopted by the Nineteenth International Botanical Congress Shenzhen, China, July 2017. Regnum Vegetabile 159. Koeltz Botanical Books, Glashütten. <ext-link xlink:href="10.12705/Code.2018" ext-link-type="doi" xlink:type="simple">https://doi.org/10.12705/Code.2018</ext-link></mixed-citation></ref><ref id="B14"><mixed-citation xmlns:xlink="http://www.w3.org/1999/xlink" xlink:type="simple"><person-group><name name-style="western"><surname>Didrichsen</surname><given-names>DF</given-names></name></person-group> (<year>1858</year>) <article-title>Index seminum in h. acad. Huaniensi.</article-title><source>Linnaea</source><volume>29</volume>: <fpage>737</fpage>–<lpage>738</lpage>. <ext-link xlink:href="https://www.biodiversitylibrary.org/page/116358#page/1/mode/1up" ext-link-type="uri" xlink:type="simple">https://www.biodiversitylibrary.org/page/116358#page/1/mode/1up</ext-link></mixed-citation></ref></ref-list></tp:taxon-treatment>
