# Supplementary material for: ﻿A nomenclator of Drymaria (Caryophyllaceae)
Source: PhytoKeys. 2025 Nov 13;266:139–75. doi: 10.3897/phytokeys.266.162517 (PMC12635649; doi:10.3897/phytokeys.266.162517)
Supplement: XML Treatment for Drymaria multiflora [file phytokeys.266.162517-treatment51.xml]

<!DOCTYPE tp:taxon-treatment
  PUBLIC "-//TaxonX//DTD Taxonomic Treatment Publishing DTD v0 20100105//EN" "tax-treatment-NSO.dtd">
<tp:taxon-treatment xmlns:tp="http://www.plazi.org/taxpub"><tp:treatment-meta><kwd-group><label>Taxon classification</label><kwd>
                <named-content content-type="kingdom">Plantae</named-content>
              </kwd><kwd>
                <named-content content-type="order">Caryophyllales</named-content>
              </kwd><kwd>
                <named-content content-type="family">Caryophyllaceae</named-content>
              </kwd></kwd-group><mixed-citation publication-type="journal"><person-group><name><surname>Valentín-Martínez</surname><given-names>Dagoberto</given-names></name><name><surname>Steinmann</surname><given-names>Victor W.</given-names></name><name><surname>Flores-Olvera</surname><given-names>Hilda</given-names></name><name><surname>Borsch</surname><given-names>Thomas</given-names></name><name><surname>Montesinos-Tubée</surname><given-names>Daniel B.</given-names></name></person-group><article-title>﻿A nomenclator of <italic><tp:taxon-name><tp:taxon-name-part taxon-name-part-type="genus" reg="Drymaria">Drymaria</tp:taxon-name-part></tp:taxon-name></italic> (<tp:taxon-name><tp:taxon-name-part taxon-name-part-type="family">Caryophyllaceae</tp:taxon-name-part></tp:taxon-name>)</article-title><source>PhytoKeys</source><day>13</day><month>11</month><year>2025</year><volume>266</volume><fpage>139</fpage><lpage>175</lpage><pub-id pub-id-type="doi">10.3897/phytokeys.266.162517</pub-id></mixed-citation></tp:treatment-meta><tp:nomenclature><label>﻿36.</label><tp:taxon-name><object-id xmlns:xlink="http://www.w3.org/1999/xlink" content-type="arpha" xlink:type="simple">8B059505-C5EE-5E64-845B-4D843F8BA9F4</object-id>
              <tp:taxon-name-part taxon-name-part-type="genus" reg="Drymaria">Drymaria</tp:taxon-name-part>
              <tp:taxon-name-part taxon-name-part-type="species" reg="multiflora">multiflora</tp:taxon-name-part>
            </tp:taxon-name><tp:taxon-authority>Brandegee, Zoë 5(11): 232. 1906.</tp:taxon-authority></tp:nomenclature><tp:treatment-sec sec-type="material" id="SECID0E5SDI"><title>Type.</title><p>Mexico. [México]: Salto de Agua, October 1905, <italic>C. A. Purpus 1653</italic> (lectotype, designated by <xref ref-type="bibr" rid="B16">Duke 1961</xref>, pg. 224: UC [UC 125379 image!]; isolectotypes: F [193175/F0053301F image!], GH [00037733 image!], MO [3578885/144093 image!], US [570477/00103350 image!]).</p></tp:treatment-sec><tp:treatment-sec sec-type="distribution" id="SECID0EKTDI"><title>Distribution.</title><p>Costa Rica, Guatemala, Mexico, Panama.</p></tp:treatment-sec><ref-list><ref id="B16"><mixed-citation xmlns:xlink="http://www.w3.org/1999/xlink" xlink:type="simple"><person-group><name name-style="western"><surname>Duke</surname><given-names>JA</given-names></name></person-group> (<year>1961</year>) Preliminary Revision of the Genus <italic><tp:taxon-name><tp:taxon-name-part taxon-name-part-type="genus">Drymaria.</tp:taxon-name-part></tp:taxon-name></italic> Annals of the Missouri Botanical Garden 48(3): 173–268. <ext-link xlink:href="10.2307/2394953" ext-link-type="doi" xlink:type="simple">https://doi.org/10.2307/2394953</ext-link></mixed-citation></ref></ref-list></tp:taxon-treatment>
