# Supplementary material for: ﻿A nomenclator of Drymaria (Caryophyllaceae)
Source: PhytoKeys. 2025 Nov 13;266:139–75. doi: 10.3897/phytokeys.266.162517 (PMC12635649; doi:10.3897/phytokeys.266.162517)
Supplement: XML Treatment for Drymaria ortegioides [file phytokeys.266.162517-treatment52.xml]

<!DOCTYPE tp:taxon-treatment
  PUBLIC "-//TaxonX//DTD Taxonomic Treatment Publishing DTD v0 20100105//EN" "tax-treatment-NSO.dtd">
<tp:taxon-treatment xmlns:tp="http://www.plazi.org/taxpub"><tp:treatment-meta><kwd-group><label>Taxon classification</label><kwd>
                <named-content content-type="kingdom">Plantae</named-content>
              </kwd><kwd>
                <named-content content-type="order">Caryophyllales</named-content>
              </kwd><kwd>
                <named-content content-type="family">Caryophyllaceae</named-content>
              </kwd></kwd-group><mixed-citation publication-type="journal"><person-group><name><surname>Valentín-Martínez</surname><given-names>Dagoberto</given-names></name><name><surname>Steinmann</surname><given-names>Victor W.</given-names></name><name><surname>Flores-Olvera</surname><given-names>Hilda</given-names></name><name><surname>Borsch</surname><given-names>Thomas</given-names></name><name><surname>Montesinos-Tubée</surname><given-names>Daniel B.</given-names></name></person-group><article-title>﻿A nomenclator of <italic><tp:taxon-name><tp:taxon-name-part taxon-name-part-type="genus" reg="Drymaria">Drymaria</tp:taxon-name-part></tp:taxon-name></italic> (<tp:taxon-name><tp:taxon-name-part taxon-name-part-type="family">Caryophyllaceae</tp:taxon-name-part></tp:taxon-name>)</article-title><source>PhytoKeys</source><day>13</day><month>11</month><year>2025</year><volume>266</volume><fpage>139</fpage><lpage>175</lpage><pub-id pub-id-type="doi">10.3897/phytokeys.266.162517</pub-id></mixed-citation></tp:treatment-meta><tp:nomenclature><label>﻿37.</label><tp:taxon-name><object-id xmlns:xlink="http://www.w3.org/1999/xlink" content-type="arpha" xlink:type="simple">D827170E-29ED-5C38-94E1-A679BB7864B0</object-id>
              <tp:taxon-name-part taxon-name-part-type="genus" reg="Drymaria">Drymaria</tp:taxon-name-part>
              <tp:taxon-name-part taxon-name-part-type="species" reg="ortegioides">ortegioides</tp:taxon-name-part>
            </tp:taxon-name><tp:taxon-authority>Griseb., Cat. Pl. Cub.: 21. 1866.</tp:taxon-authority><tp:nomenclature-citation-list><tp:nomenclature-citation><tp:taxon-name>
                  <tp:taxon-name-part taxon-name-part-type="genus" reg="Pinosia"/>
                  <tp:taxon-name-part taxon-name-part-type="species" reg="ortegioides"/>
                </tp:taxon-name><comment>≡<tp:taxon-name><tp:taxon-name-part taxon-name-part-type="genus" reg="Pinosia">Pinosia</tp:taxon-name-part> <tp:taxon-name-part taxon-name-part-type="species" reg="ortegioides">ortegioides</tp:taxon-name-part></tp:taxon-name> (Griseb.) Urb., Ark. Bot. 23A(5): 71. 1930. </comment></tp:nomenclature-citation></tp:nomenclature-citation-list></tp:nomenclature><tp:treatment-sec sec-type="material" id="SECID0EBVDI"><title>Type.</title><p>Cuba. Cuba occ., 1863, <italic>C. Wright 2019</italic> (holotype: GOET [GOET000581 !]; isotypes: BM [BM000939016 image!], G [G00226747 image!], GH [00037747 image!], K [K000471735 image!], LE [LE 00001735 image!], NY [00073725 image!, 00073726 image!], S [S-R-1688 image!, S-R-1689 image!], US [10421/00103352 image!], YU [YU.001065 image!]).</p></tp:treatment-sec><tp:treatment-sec sec-type="distribution" id="SECID0EJVDI"><title>Distribution.</title><p>Cuba.</p></tp:treatment-sec></tp:taxon-treatment>
