# Supplementary material for: ﻿A nomenclator of Drymaria (Caryophyllaceae)
Source: PhytoKeys. 2025 Nov 13;266:139–75. doi: 10.3897/phytokeys.266.162517 (PMC12635649; doi:10.3897/phytokeys.266.162517)
Supplement: XML Treatment for Drymaria pattersonii [file phytokeys.266.162517-treatment58.xml]

<!DOCTYPE tp:taxon-treatment
  PUBLIC "-//TaxonX//DTD Taxonomic Treatment Publishing DTD v0 20100105//EN" "tax-treatment-NSO.dtd">
<tp:taxon-treatment xmlns:tp="http://www.plazi.org/taxpub"><tp:treatment-meta><kwd-group><label>Taxon classification</label><kwd>
                <named-content content-type="kingdom">Plantae</named-content>
              </kwd><kwd>
                <named-content content-type="order">Caryophyllales</named-content>
              </kwd><kwd>
                <named-content content-type="family">Caryophyllaceae</named-content>
              </kwd></kwd-group><mixed-citation publication-type="journal"><person-group><name><surname>Valentín-Martínez</surname><given-names>Dagoberto</given-names></name><name><surname>Steinmann</surname><given-names>Victor W.</given-names></name><name><surname>Flores-Olvera</surname><given-names>Hilda</given-names></name><name><surname>Borsch</surname><given-names>Thomas</given-names></name><name><surname>Montesinos-Tubée</surname><given-names>Daniel B.</given-names></name></person-group><article-title>﻿A nomenclator of <italic><tp:taxon-name><tp:taxon-name-part taxon-name-part-type="genus" reg="Drymaria">Drymaria</tp:taxon-name-part></tp:taxon-name></italic> (<tp:taxon-name><tp:taxon-name-part taxon-name-part-type="family">Caryophyllaceae</tp:taxon-name-part></tp:taxon-name>)</article-title><source>PhytoKeys</source><day>13</day><month>11</month><year>2025</year><volume>266</volume><fpage>139</fpage><lpage>175</lpage><pub-id pub-id-type="doi">10.3897/phytokeys.266.162517</pub-id></mixed-citation></tp:treatment-meta><tp:nomenclature><label>﻿41.</label><tp:taxon-name><object-id xmlns:xlink="http://www.w3.org/1999/xlink" content-type="arpha" xlink:type="simple">C824CA78-D6C2-5D54-87E1-EF5EB18DB74E</object-id>
              <tp:taxon-name-part taxon-name-part-type="genus" reg="Drymaria">Drymaria</tp:taxon-name-part>
              <tp:taxon-name-part taxon-name-part-type="species" reg="pattersonii">pattersonii</tp:taxon-name-part>
            </tp:taxon-name><tp:taxon-authority>B.L.Turner, Phytologia 78(3): 201. 1995.</tp:taxon-authority></tp:nomenclature><tp:treatment-sec sec-type="material" id="SECID0EIDAK"><title>Type.</title><p>Mexico. Coahuila: ca. 1 km E of the highway at Rancho Santa Lucia along highway 30 between Monclova and Candela, where the road turns SE, 2.3 mi NW of the turnoff to La Carrosa, 23 mi W of the intersection with highway, <named-content xmlns:xlink="http://www.w3.org/1999/xlink" content-type="dwc:verbatimCoordinates" xlink:type="simple"><named-content content-type="geo-json" specific-use="{&#34;type&#34;:&#34;Point&#34;,&#34;coordinates&#34;:[-100.783333,26.833333]}" id="NCID0ERDAK" xlink:type="simple">26°50'N, 100°47'W</named-content></named-content>, alt. 800–900 m, 18 October 1993, <italic>A. Prather &amp; T. Patterson 1496</italic> (holotype: TEX [00031240 image!].</p></tp:treatment-sec><tp:treatment-sec sec-type="distribution" id="SECID0EYDAK"><title>Distribution.</title><p>Mexico.</p></tp:treatment-sec><tp:treatment-sec sec-type="notes" id="SECID0E4DAK"><title>Notes.</title><p>In the protologue, an isotype was reported from MEXU. However, according to the person in charge of the type collection (Ma. del Rosario García Peña) (pers. comm., 2025), there is no specimen located there.</p></tp:treatment-sec></tp:taxon-treatment>
