# Supplementary material for: ﻿A nomenclator of Drymaria (Caryophyllaceae)
Source: PhytoKeys. 2025 Nov 13;266:139–75. doi: 10.3897/phytokeys.266.162517 (PMC12635649; doi:10.3897/phytokeys.266.162517)
Supplement: XML Treatment for Drymaria praecox [file phytokeys.266.162517-treatment61.xml]

<!DOCTYPE tp:taxon-treatment
  PUBLIC "-//TaxonX//DTD Taxonomic Treatment Publishing DTD v0 20100105//EN" "tax-treatment-NSO.dtd">
<tp:taxon-treatment xmlns:tp="http://www.plazi.org/taxpub"><tp:treatment-meta><kwd-group><label>Taxon classification</label><kwd>
                <named-content content-type="kingdom">Plantae</named-content>
              </kwd><kwd>
                <named-content content-type="order">Caryophyllales</named-content>
              </kwd><kwd>
                <named-content content-type="family">Caryophyllaceae</named-content>
              </kwd></kwd-group><mixed-citation publication-type="journal"><person-group><name><surname>Valentín-Martínez</surname><given-names>Dagoberto</given-names></name><name><surname>Steinmann</surname><given-names>Victor W.</given-names></name><name><surname>Flores-Olvera</surname><given-names>Hilda</given-names></name><name><surname>Borsch</surname><given-names>Thomas</given-names></name><name><surname>Montesinos-Tubée</surname><given-names>Daniel B.</given-names></name></person-group><article-title>﻿A nomenclator of <italic><tp:taxon-name><tp:taxon-name-part taxon-name-part-type="genus" reg="Drymaria">Drymaria</tp:taxon-name-part></tp:taxon-name></italic> (<tp:taxon-name><tp:taxon-name-part taxon-name-part-type="family">Caryophyllaceae</tp:taxon-name-part></tp:taxon-name>)</article-title><source>PhytoKeys</source><day>13</day><month>11</month><year>2025</year><volume>266</volume><fpage>139</fpage><lpage>175</lpage><pub-id pub-id-type="doi">10.3897/phytokeys.266.162517</pub-id></mixed-citation></tp:treatment-meta><tp:nomenclature><label>﻿44.</label><tp:taxon-name><object-id xmlns:xlink="http://www.w3.org/1999/xlink" content-type="arpha" xlink:type="simple">3E41CC54-E20D-58E1-AFA8-F9E91B944FC4</object-id>
              <tp:taxon-name-part taxon-name-part-type="genus" reg="Drymaria">Drymaria</tp:taxon-name-part>
              <tp:taxon-name-part taxon-name-part-type="species" reg="praecox">praecox</tp:taxon-name-part>
            </tp:taxon-name><tp:taxon-authority>Baehni &amp; J.F.Macbr., Publ. Field Mus. Nat. Hist., Bot. Ser. 13(2/2): 625. 1937.</tp:taxon-authority></tp:nomenclature><tp:treatment-sec sec-type="material" id="SECID0EWIAK"><title>Type.</title><p>Peru. Paucartambo: Cuzco, between Pisac and Paucartambo, alt. 4100 m, 23 April 1914, <italic>A. Weberbauer 6916</italic> (holotype: F [548919/F0042714F image!]; isotypes: GH [00037754 image!], MO [2174610/216511 image!], MOL [00229/00000481!], US [1496204/00103358 image!], USM [18409/USM000299!]).</p></tp:treatment-sec><tp:treatment-sec sec-type="distribution" id="SECID0E5IAK"><title>Distribution.</title><p>Peru.</p></tp:treatment-sec><tp:treatment-sec sec-type="notes" id="SECID0EDJAK"><title>Notes.</title><p>The sheet at F was labeled by Duke as an isotype, but it is in fact the holotype, as noted in <xref ref-type="bibr" rid="B16">Duke (1961)</xref>. This species is currently listed as Endangered (EN) (<xref ref-type="bibr" rid="B10">Cano and Sánchez 2006</xref>).</p></tp:treatment-sec><ref-list><ref id="B16"><mixed-citation xmlns:xlink="http://www.w3.org/1999/xlink" xlink:type="simple"><person-group><name name-style="western"><surname>Duke</surname><given-names>JA</given-names></name></person-group> (<year>1961</year>) Preliminary Revision of the Genus <italic><tp:taxon-name><tp:taxon-name-part taxon-name-part-type="genus">Drymaria.</tp:taxon-name-part></tp:taxon-name></italic> Annals of the Missouri Botanical Garden 48(3): 173–268. <ext-link xlink:href="10.2307/2394953" ext-link-type="doi" xlink:type="simple">https://doi.org/10.2307/2394953</ext-link></mixed-citation></ref><ref id="B10"><mixed-citation xmlns:xlink="http://www.w3.org/1999/xlink" xlink:type="simple"><person-group><name name-style="western"><surname>Cano</surname><given-names>A</given-names></name><name name-style="western"><surname>Sánchez</surname><given-names>I</given-names></name></person-group> (<year>2006</year>) <article-title><tp:taxon-name><tp:taxon-name-part taxon-name-part-type="family">Caryophyllaceae</tp:taxon-name-part></tp:taxon-name> endémicas del Perú.</article-title><source>Revista Peruana de Biología</source><volume>13</volume>(<issue>2</issue>): <fpage>246</fpage>–<lpage>252</lpage>. <ext-link xlink:href="10.15381/rpb.v13i2.1835" ext-link-type="doi" xlink:type="simple">https://doi.org/10.15381/rpb.v13i2.1835</ext-link></mixed-citation></ref></ref-list></tp:taxon-treatment>
