# Supplementary material for: ﻿A nomenclator of Drymaria (Caryophyllaceae)
Source: PhytoKeys. 2025 Nov 13;266:139–75. doi: 10.3897/phytokeys.266.162517 (PMC12635649; doi:10.3897/phytokeys.266.162517)
Supplement: XML Treatment for Drymaria rotundifolia A.Gray, U. S. Expl. Exped. 123. 1854. var. rotundifolia [file phytokeys.266.162517-treatment63.xml]

<!DOCTYPE tp:taxon-treatment
  PUBLIC "-//TaxonX//DTD Taxonomic Treatment Publishing DTD v0 20100105//EN" "tax-treatment-NSO.dtd">
<tp:taxon-treatment xmlns:tp="http://www.plazi.org/taxpub"><tp:treatment-meta><kwd-group><label>Taxon classification</label><kwd>
                <named-content content-type="kingdom">Plantae</named-content>
              </kwd><kwd>
                <named-content content-type="order">Caryophyllales</named-content>
              </kwd><kwd>
                <named-content content-type="family">Caryophyllaceae</named-content>
              </kwd></kwd-group><mixed-citation publication-type="journal"><person-group><name><surname>Valentín-Martínez</surname><given-names>Dagoberto</given-names></name><name><surname>Steinmann</surname><given-names>Victor W.</given-names></name><name><surname>Flores-Olvera</surname><given-names>Hilda</given-names></name><name><surname>Borsch</surname><given-names>Thomas</given-names></name><name><surname>Montesinos-Tubée</surname><given-names>Daniel B.</given-names></name></person-group><article-title>﻿A nomenclator of <italic><tp:taxon-name><tp:taxon-name-part taxon-name-part-type="genus" reg="Drymaria">Drymaria</tp:taxon-name-part></tp:taxon-name></italic> (<tp:taxon-name><tp:taxon-name-part taxon-name-part-type="family">Caryophyllaceae</tp:taxon-name-part></tp:taxon-name>)</article-title><source>PhytoKeys</source><day>13</day><month>11</month><year>2025</year><volume>266</volume><fpage>139</fpage><lpage>175</lpage><pub-id pub-id-type="doi">10.3897/phytokeys.266.162517</pub-id></mixed-citation></tp:treatment-meta><tp:nomenclature><label>﻿46a.</label><tp:taxon-name><object-id xmlns:xlink="http://www.w3.org/1999/xlink" content-type="arpha" xlink:type="simple">3BCED369-148A-55AB-BBE9-28FB405D0371</object-id>
              <tp:taxon-name-part taxon-name-part-type="genus" reg="Drymaria">Drymaria</tp:taxon-name-part>
              <tp:taxon-name-part taxon-name-part-type="species" reg="rotundifolia">rotundifolia</tp:taxon-name-part> <tp:taxon-name-part taxon-name-part-type="authority">A.Gray, U. S. Expl. Exped. 123. 1854.</tp:taxon-name-part> <tp:taxon-name-part taxon-name-part-type="infraspecific-rank">var.</tp:taxon-name-part> <tp:taxon-name-part taxon-name-part-type="species" reg="rotundifolia">rotundifolia</tp:taxon-name-part>
            </tp:taxon-name></tp:nomenclature><tp:treatment-sec sec-type="material" id="SECID0E4MAK"><title>Type.</title><p>Peru. [Lima]: Andes, Obrajillo, 1838, <italic>Wilkes Exploring Expedition s.n.</italic> (lectotype, designated by <xref ref-type="bibr" rid="B16">Duke 1961</xref>, pg. 239: US [10423/00103360 image!]; isolectotypes: GH [00037756 image!], P [P04936735 image!]).</p></tp:treatment-sec><tp:treatment-sec sec-type="distribution" id="SECID0EJNAK"><title>Distribution.</title><p>Ecuador, Peru.</p></tp:treatment-sec><tp:treatment-sec sec-type="notes" id="SECID0EONAK"><title>Notes.</title><p><xref ref-type="bibr" rid="B16">Duke (1961)</xref> stated that the specimen in the US was the “HOLOTYPE.” However, the specimens at P, GH, and at US were available to Asa Gray at the time of description and labeled by him as a new species. Thus, we treat Duke’s use of the term holotype as an error to be corrected to lectotype.</p></tp:treatment-sec><ref-list><ref id="B16"><mixed-citation xmlns:xlink="http://www.w3.org/1999/xlink" xlink:type="simple"><person-group><name name-style="western"><surname>Duke</surname><given-names>JA</given-names></name></person-group> (<year>1961</year>) Preliminary Revision of the Genus <italic><tp:taxon-name><tp:taxon-name-part taxon-name-part-type="genus">Drymaria.</tp:taxon-name-part></tp:taxon-name></italic> Annals of the Missouri Botanical Garden 48(3): 173–268. <ext-link xlink:href="10.2307/2394953" ext-link-type="doi" xlink:type="simple">https://doi.org/10.2307/2394953</ext-link></mixed-citation></ref></ref-list></tp:taxon-treatment>
