# Supplementary material for: ﻿A nomenclator of Drymaria (Caryophyllaceae)
Source: PhytoKeys. 2025 Nov 13;266:139–75. doi: 10.3897/phytokeys.266.162517 (PMC12635649; doi:10.3897/phytokeys.266.162517)
Supplement: XML Treatment for Drymaria stellarioides [file phytokeys.266.162517-treatment66.xml]

<!DOCTYPE tp:taxon-treatment
  PUBLIC "-//TaxonX//DTD Taxonomic Treatment Publishing DTD v0 20100105//EN" "tax-treatment-NSO.dtd">
<tp:taxon-treatment xmlns:tp="http://www.plazi.org/taxpub"><tp:treatment-meta><kwd-group><label>Taxon classification</label><kwd>
                <named-content content-type="kingdom">Plantae</named-content>
              </kwd><kwd>
                <named-content content-type="order">Caryophyllales</named-content>
              </kwd><kwd>
                <named-content content-type="family">Caryophyllaceae</named-content>
              </kwd></kwd-group><mixed-citation publication-type="journal"><person-group><name><surname>Valentín-Martínez</surname><given-names>Dagoberto</given-names></name><name><surname>Steinmann</surname><given-names>Victor W.</given-names></name><name><surname>Flores-Olvera</surname><given-names>Hilda</given-names></name><name><surname>Borsch</surname><given-names>Thomas</given-names></name><name><surname>Montesinos-Tubée</surname><given-names>Daniel B.</given-names></name></person-group><article-title>﻿A nomenclator of <italic><tp:taxon-name><tp:taxon-name-part taxon-name-part-type="genus" reg="Drymaria">Drymaria</tp:taxon-name-part></tp:taxon-name></italic> (<tp:taxon-name><tp:taxon-name-part taxon-name-part-type="family">Caryophyllaceae</tp:taxon-name-part></tp:taxon-name>)</article-title><source>PhytoKeys</source><day>13</day><month>11</month><year>2025</year><volume>266</volume><fpage>139</fpage><lpage>175</lpage><pub-id pub-id-type="doi">10.3897/phytokeys.266.162517</pub-id></mixed-citation></tp:treatment-meta><tp:nomenclature><label>﻿47.</label><tp:taxon-name><object-id xmlns:xlink="http://www.w3.org/1999/xlink" content-type="arpha" xlink:type="simple">4860E0C5-ED2F-57FF-8C96-39BDFC030F29</object-id>
              <tp:taxon-name-part taxon-name-part-type="genus" reg="Drymaria">Drymaria</tp:taxon-name-part>
              <tp:taxon-name-part taxon-name-part-type="species" reg="stellarioides">stellarioides</tp:taxon-name-part>
            </tp:taxon-name><tp:taxon-authority>Willd. in Roem. &amp; Schult., Syst. Veg. 5: 406. 1819.</tp:taxon-authority></tp:nomenclature><tp:treatment-sec sec-type="material" id="SECID0EZSAK"><title>Type.</title><p>Ecuador. [Tungurahua]: Crescit prope Hambato, alt. 1380 hex. [alt. 564 m] [Regno Quitensi], [1802], <italic>A. von Humboldt &amp; A. J. A. Bonpland s.n.</italic> (<bold>lectotype, designated here</bold>: P [P00335861!]; isolectotype P [P00335860!]).</p></tp:treatment-sec><tp:treatment-sec sec-type="distribution" id="SECID0EDTAK"><title>Distribution.</title><p>Ecuador.</p></tp:treatment-sec><tp:treatment-sec sec-type="notes" id="SECID0EITAK"><title>Notes.</title><p>The specimens deposited in P with the label “Herbier Humboldt &amp; Bonpland” come from Bonpland’s private collection. According to <xref ref-type="bibr" rid="B56">Stauffer et al. (2012)</xref>, these are to be considered the holotypes. In the case of <italic><tp:taxon-name><tp:taxon-name-part taxon-name-part-type="genus" reg="Drymaria">Drymaria</tp:taxon-name-part> <tp:taxon-name-part taxon-name-part-type="species" reg="stellarioides">stellarioides</tp:taxon-name-part></tp:taxon-name></italic>, there are two specimens at P representing original material. However, neither has the label “Herbier Humboldt &amp; Bonpland.” Therefore, we designate the one with the barcode “P00335861” as the lectotype because it is the better specimen and the only one with a flower.</p><p>Most of the type specimen deposited at B were destroyed in World War II (<xref ref-type="bibr" rid="B27">Hiepko 1987</xref>). Because the holotype at B was probably destroyed, here we designate one of the specimens of P as the lectotype.</p><p>For the same reason as with <italic><tp:taxon-name><tp:taxon-name-part taxon-name-part-type="genus" reg="Drymaria">Drymaria</tp:taxon-name-part> <tp:taxon-name-part taxon-name-part-type="species" reg="arenarioides">arenarioides</tp:taxon-name-part></tp:taxon-name></italic>, authorship of <italic><tp:taxon-name><tp:taxon-name-part taxon-name-part-type="genus" reg="Drymaria">Drymaria</tp:taxon-name-part> <tp:taxon-name-part taxon-name-part-type="species" reg="stellarioides">stellarioides</tp:taxon-name-part></tp:taxon-name></italic> should be attributed to Willdenow (see <xref ref-type="bibr" rid="B59">Turland et al. (2018)</xref>, art. 46.3 example 15).</p><p>At F, there is a photo and a fragment probably from the holotype ([980359/0053308F!]). This species is listed as Near Threatened (NT) (<xref ref-type="bibr" rid="B33">León-Yáñez et al. 2011</xref>).</p></tp:treatment-sec><ref-list><ref id="B56"><mixed-citation xmlns:xlink="http://www.w3.org/1999/xlink" xlink:type="simple"><person-group><name name-style="western"><surname>Stauffer</surname><given-names>FW</given-names></name><name name-style="western"><surname>Stauffer</surname><given-names>J</given-names></name><name name-style="western"><surname>Dorr</surname><given-names>LJ</given-names></name></person-group> (<year>2012</year>) <article-title>Bonpland and Humboldt specimens, field notes, and herbaria; new insights from a study of the monocotyledons collected in Venezuela.</article-title><source>Candollea</source><volume>67</volume>(<issue>1</issue>): <fpage>75</fpage>–<lpage>130</lpage>. <ext-link xlink:href="10.15553/c2012v671a10" ext-link-type="doi" xlink:type="simple">https://doi.org/10.15553/c2012v671a10</ext-link></mixed-citation></ref><ref id="B27"><mixed-citation xmlns:xlink="http://www.w3.org/1999/xlink" xlink:type="simple"><person-group><name name-style="western"><surname>Hiepko</surname><given-names>P</given-names></name></person-group> (<year>1987</year>) <article-title>The Collections of the Botanical Museum Berlin-Dahlem (B) and their history.</article-title><source>Englera</source><volume>7</volume>: <fpage>219</fpage>–<lpage>252</lpage>.</mixed-citation></ref><ref id="B59"><mixed-citation xmlns:xlink="http://www.w3.org/1999/xlink" xlink:type="simple"><person-group><name name-style="western"><surname>Turland</surname><given-names>NJ</given-names></name><name name-style="western"><surname>Wiersema</surname><given-names>JH</given-names></name><name name-style="western"><surname>Barrie</surname><given-names>FR</given-names></name><name name-style="western"><surname>Greuter</surname><given-names>W</given-names></name><name name-style="western"><surname>Hawksworth</surname><given-names>DL</given-names></name><name name-style="western"><surname>Herendeen</surname><given-names>PS</given-names></name><name name-style="western"><surname>Knapp</surname><given-names>S</given-names></name><name name-style="western"><surname>Kusber</surname><given-names>W-H</given-names></name><name name-style="western"><surname>Li</surname><given-names>D-Z</given-names></name><name name-style="western"><surname>Marhold</surname><given-names>K</given-names></name><name name-style="western"><surname>May</surname><given-names>TW</given-names></name><name name-style="western"><surname>McNeill</surname><given-names>J</given-names></name><name name-style="western"><surname>Monro</surname><given-names>AM</given-names></name><name name-style="western"><surname>Prado</surname><given-names>J</given-names></name><name name-style="western"><surname>Price</surname><given-names>MJ</given-names></name><name name-style="western"><surname>Smith</surname><given-names>GF</given-names></name></person-group> (<year>2018</year>) International Code of Nomenclature for <tp:taxon-name><tp:taxon-name-part taxon-name-part-type="above-family">Algae</tp:taxon-name-part></tp:taxon-name>, <tp:taxon-name><tp:taxon-name-part taxon-name-part-type="kingdom">Fungi</tp:taxon-name-part></tp:taxon-name> and Plants (Shenzhen Code) adopted by the Nineteenth International Botanical Congress Shenzhen, China, July 2017. Regnum Vegetabile 159. Koeltz Botanical Books, Glashütten. <ext-link xlink:href="10.12705/Code.2018" ext-link-type="doi" xlink:type="simple">https://doi.org/10.12705/Code.2018</ext-link></mixed-citation></ref><ref id="B33"><mixed-citation xmlns:xlink="http://www.w3.org/1999/xlink" xlink:type="simple"><person-group><name name-style="western"><surname>León-Yáñez</surname><given-names>S</given-names></name><name name-style="western"><surname>Valencia</surname><given-names>R</given-names></name><name name-style="western"><surname>Pitman</surname><given-names>N</given-names></name><name name-style="western"><surname>Endara</surname><given-names>L</given-names></name><name name-style="western"><surname>Ulloa Ulloa</surname><given-names>C</given-names></name><name name-style="western"><surname>Navarrete</surname><given-names>H</given-names></name></person-group> (<year>2011</year>) Libro rojo de las plantas endémicas del Ecuador. Pontificia Universidad Católica del Ecuador, Quito, 1–440.</mixed-citation></ref></ref-list></tp:taxon-treatment>
