# Supplementary material for: ﻿A nomenclator of Drymaria (Caryophyllaceae)
Source: PhytoKeys. 2025 Nov 13;266:139–75. doi: 10.3897/phytokeys.266.162517 (PMC12635649; doi:10.3897/phytokeys.266.162517)
Supplement: XML Treatment for Drymaria stereophylla [file phytokeys.266.162517-treatment67.xml]

<!DOCTYPE tp:taxon-treatment
  PUBLIC "-//TaxonX//DTD Taxonomic Treatment Publishing DTD v0 20100105//EN" "tax-treatment-NSO.dtd">
<tp:taxon-treatment xmlns:tp="http://www.plazi.org/taxpub"><tp:treatment-meta><kwd-group><label>Taxon classification</label><kwd>
                <named-content content-type="kingdom">Plantae</named-content>
              </kwd><kwd>
                <named-content content-type="order">Caryophyllales</named-content>
              </kwd><kwd>
                <named-content content-type="family">Caryophyllaceae</named-content>
              </kwd></kwd-group><mixed-citation publication-type="journal"><person-group><name><surname>Valentín-Martínez</surname><given-names>Dagoberto</given-names></name><name><surname>Steinmann</surname><given-names>Victor W.</given-names></name><name><surname>Flores-Olvera</surname><given-names>Hilda</given-names></name><name><surname>Borsch</surname><given-names>Thomas</given-names></name><name><surname>Montesinos-Tubée</surname><given-names>Daniel B.</given-names></name></person-group><article-title>﻿A nomenclator of <italic><tp:taxon-name><tp:taxon-name-part taxon-name-part-type="genus" reg="Drymaria">Drymaria</tp:taxon-name-part></tp:taxon-name></italic> (<tp:taxon-name><tp:taxon-name-part taxon-name-part-type="family">Caryophyllaceae</tp:taxon-name-part></tp:taxon-name>)</article-title><source>PhytoKeys</source><day>13</day><month>11</month><year>2025</year><volume>266</volume><fpage>139</fpage><lpage>175</lpage><pub-id pub-id-type="doi">10.3897/phytokeys.266.162517</pub-id></mixed-citation></tp:treatment-meta><tp:nomenclature><label>﻿48.</label><tp:taxon-name><object-id xmlns:xlink="http://www.w3.org/1999/xlink" content-type="arpha" xlink:type="simple">9C347F5F-917F-5242-B95F-266001C97400</object-id>
              <tp:taxon-name-part taxon-name-part-type="genus" reg="Drymaria">Drymaria</tp:taxon-name-part>
              <tp:taxon-name-part taxon-name-part-type="species" reg="stereophylla">stereophylla</tp:taxon-name-part>
            </tp:taxon-name><tp:taxon-authority>Mattf., Notizbl. Bot. Gart. Berlin-Dahlem 13(118): 436. 1936.</tp:taxon-authority><tp:nomenclature-citation-list><tp:nomenclature-citation><tp:taxon-name>
                  <tp:taxon-name-part taxon-name-part-type="genus" reg="Drymaria"/>
                  <tp:taxon-name-part taxon-name-part-type="species" reg="stereophylla"/>
                </tp:taxon-name><comment>≡<tp:taxon-name><tp:taxon-name-part taxon-name-part-type="genus" reg="Drymaria">Drymaria</tp:taxon-name-part> <tp:taxon-name-part taxon-name-part-type="species" reg="stereophylla">stereophylla</tp:taxon-name-part></tp:taxon-name> Mattf. ex J.F.Macbride, Publ. Field Mus. Nat. Hist., Bot. Ser. 13(2/2): 626. 1937. <italic>nom. illeg.</italic> [non <tp:taxon-name><tp:taxon-name-part taxon-name-part-type="genus" reg="Drymaria">D.</tp:taxon-name-part> <tp:taxon-name-part taxon-name-part-type="species" reg="stereophylla">stereophylla</tp:taxon-name-part></tp:taxon-name> Mattf. (1936)]. </comment></tp:nomenclature-citation><tp:nomenclature-citation><tp:taxon-name>
                  <tp:taxon-name-part taxon-name-part-type="genus" reg="Drymaria"/>
                  <tp:taxon-name-part taxon-name-part-type="species" reg="stereophylla"/>
                  <tp:taxon-name-part taxon-name-part-type="infraspecific-rank"/>
                  <tp:taxon-name-part taxon-name-part-type="variety" reg="exstipulata"/>
                </tp:taxon-name><comment>=<tp:taxon-name><tp:taxon-name-part taxon-name-part-type="genus" reg="Drymaria">Drymaria</tp:taxon-name-part> <tp:taxon-name-part taxon-name-part-type="species" reg="stereophylla">stereophylla</tp:taxon-name-part> <tp:taxon-name-part taxon-name-part-type="infraspecific-rank">var.</tp:taxon-name-part> <tp:taxon-name-part taxon-name-part-type="variety" reg="exstipulata">exstipulata</tp:taxon-name-part></tp:taxon-name> Mattf., Notizbl. Bot. Gart. Berlin-Dahlem 13(118): 437. 1936. Type: Peru. Junin: nordöstlich von Huancayo unterhalb der Hacienda Acopalca, alt. 3600–3700 m, 11 April 1913, <italic>A. Weberbauer 6600</italic> (<bold>lectotype, designated here</bold>: US [1498310/00603668 image!]; isolectotypes: F [627961/F0042716F!], MO [2174586/216509 image!], MOL [00000478 image!], US [1497167/00603667 image!]). </comment></tp:nomenclature-citation></tp:nomenclature-citation-list></tp:nomenclature><tp:treatment-sec sec-type="material" id="SECID0E2XAK"><title>Type.</title><p>Peru. Junin: La Oroya, 12000 ft [alt. 3657.6 m], 27 May–7 Jun. 1922, <italic>J. F. Macbride &amp; W. Featherstone 962</italic> (<bold>lectotype, designated here</bold>: F [517490/F0042715F image!]; isolectotypes: GH [00037757 image!], NY [00342519 image!], US [1802047/00103363 image!]).</p></tp:treatment-sec><tp:treatment-sec sec-type="distribution" id="SECID0EFYAK"><title>Distribution.</title><p>Peru.</p></tp:treatment-sec><tp:treatment-sec sec-type="notes" id="SECID0EKYAK"><title>Notes.</title><p>Mattfeld described <italic><tp:taxon-name><tp:taxon-name-part taxon-name-part-type="genus" reg="Drymaria">Drymaria</tp:taxon-name-part> <tp:taxon-name-part taxon-name-part-type="species" reg="stereophylla">stereophylla</tp:taxon-name-part></tp:taxon-name></italic> based on a series of specimens collected by A. Raimondi (2502, 2903) and J. F. Macbride and W. Featherstone (563, 962, 1761). However, the protologue does not mention which specimen is the holotype. Furthermore, it is likely that the specimens deposited at B were destroyed in World War II along with most of the type specimens of angiosperms as mentioned by <xref ref-type="bibr" rid="B27">Hiepko (1987)</xref> since there are no original specimens there. Thus, the <italic>Macbride &amp; Featherstone</italic> specimen deposited at F [517490/F0042715F!] is designated as the lectotype.</p><p>Because the holotype of <tp:taxon-name><tp:taxon-name-part taxon-name-part-type="genus" reg="Drymaria">Drymaria</tp:taxon-name-part> <tp:taxon-name-part taxon-name-part-type="species" reg="stereophylla">stereophylla</tp:taxon-name-part> <tp:taxon-name-part taxon-name-part-type="infraspecific-rank">var.</tp:taxon-name-part> <tp:taxon-name-part taxon-name-part-type="variety" reg="exstipulata">exstipulata</tp:taxon-name-part></tp:taxon-name> at B was probably destroyed, here we designated one of the specimens at US as the lectotype.</p></tp:treatment-sec><ref-list><ref id="B27"><mixed-citation xmlns:xlink="http://www.w3.org/1999/xlink" xlink:type="simple"><person-group><name name-style="western"><surname>Hiepko</surname><given-names>P</given-names></name></person-group> (<year>1987</year>) <article-title>The Collections of the Botanical Museum Berlin-Dahlem (B) and their history.</article-title><source>Englera</source><volume>7</volume>: <fpage>219</fpage>–<lpage>252</lpage>.</mixed-citation></ref></ref-list></tp:taxon-treatment>
