# Supplementary material for: ﻿A nomenclator of Drymaria (Caryophyllaceae)
Source: PhytoKeys. 2025 Nov 13;266:139–75. doi: 10.3897/phytokeys.266.162517 (PMC12635649; doi:10.3897/phytokeys.266.162517)
Supplement: XML Treatment for Drymaria suffruticosa [file phytokeys.266.162517-treatment70.xml]

<!DOCTYPE tp:taxon-treatment
  PUBLIC "-//TaxonX//DTD Taxonomic Treatment Publishing DTD v0 20100105//EN" "tax-treatment-NSO.dtd">
<tp:taxon-treatment xmlns:tp="http://www.plazi.org/taxpub"><tp:treatment-meta><kwd-group><label>Taxon classification</label><kwd>
                <named-content content-type="kingdom">Plantae</named-content>
              </kwd><kwd>
                <named-content content-type="order">Caryophyllales</named-content>
              </kwd><kwd>
                <named-content content-type="family">Caryophyllaceae</named-content>
              </kwd></kwd-group><mixed-citation publication-type="journal"><person-group><name><surname>Valentín-Martínez</surname><given-names>Dagoberto</given-names></name><name><surname>Steinmann</surname><given-names>Victor W.</given-names></name><name><surname>Flores-Olvera</surname><given-names>Hilda</given-names></name><name><surname>Borsch</surname><given-names>Thomas</given-names></name><name><surname>Montesinos-Tubée</surname><given-names>Daniel B.</given-names></name></person-group><article-title>﻿A nomenclator of <italic><tp:taxon-name><tp:taxon-name-part taxon-name-part-type="genus" reg="Drymaria">Drymaria</tp:taxon-name-part></tp:taxon-name></italic> (<tp:taxon-name><tp:taxon-name-part taxon-name-part-type="family">Caryophyllaceae</tp:taxon-name-part></tp:taxon-name>)</article-title><source>PhytoKeys</source><day>13</day><month>11</month><year>2025</year><volume>266</volume><fpage>139</fpage><lpage>175</lpage><pub-id pub-id-type="doi">10.3897/phytokeys.266.162517</pub-id></mixed-citation></tp:treatment-meta><tp:nomenclature><label>﻿51.</label><tp:taxon-name><object-id xmlns:xlink="http://www.w3.org/1999/xlink" content-type="arpha" xlink:type="simple">6AD8DE70-AA3A-59D0-93B9-629CC831B1C4</object-id>
              <tp:taxon-name-part taxon-name-part-type="genus" reg="Drymaria">Drymaria</tp:taxon-name-part>
              <tp:taxon-name-part taxon-name-part-type="species" reg="suffruticosa">suffruticosa</tp:taxon-name-part>
            </tp:taxon-name><tp:taxon-authority>A.Gray, Proc. Amer Acad. Arts. 17:328. 1882.</tp:taxon-authority></tp:nomenclature><tp:treatment-sec sec-type="material" id="SECID0E14AK"><title>Type.</title><p>Mexico. Coahuila: San Lorenzo de Laguna to Vicinity, 22 to 27 leagues SW from Parras, (<named-content xmlns:xlink="http://www.w3.org/1999/xlink" content-type="dwc:verbatimCoordinates" xlink:type="simple"><named-content content-type="geo-json" specific-use="{&#34;type&#34;:&#34;Point&#34;,&#34;coordinates&#34;:[-102.180000,25.440000]}" id="NCID0ED5AK" xlink:type="simple">25°26'24"N, 102°10'48"W</named-content></named-content>), 1–10 May 1880, <italic>E. Palmer 74</italic> (holotype: GH [00037742 image!]; isotypes: F [302659/F0053304F image!], K [K000471742 image!], LE [LE 00001731 image!], MO [2174589/144042 image!], NY [00342507 image!, 00342508 image!], US [10422/00103366 image!], VT [UVMVT024425 image!], YU [YU.068841 image!]).</p></tp:treatment-sec><tp:treatment-sec sec-type="distribution" id="SECID0EK5AK"><title>Distribution.</title><p>Mexico.</p></tp:treatment-sec></tp:taxon-treatment>
