# Supplementary material for: ﻿A nomenclator of Drymaria (Caryophyllaceae)
Source: PhytoKeys. 2025 Nov 13;266:139–75. doi: 10.3897/phytokeys.266.162517 (PMC12635649; doi:10.3897/phytokeys.266.162517)
Supplement: XML Treatment for Drymaria veliziae [file phytokeys.266.162517-treatment72.xml]

<!DOCTYPE tp:taxon-treatment
  PUBLIC "-//TaxonX//DTD Taxonomic Treatment Publishing DTD v0 20100105//EN" "tax-treatment-NSO.dtd">
<tp:taxon-treatment xmlns:tp="http://www.plazi.org/taxpub"><tp:treatment-meta><kwd-group><label>Taxon classification</label><kwd>
                <named-content content-type="kingdom">Plantae</named-content>
              </kwd><kwd>
                <named-content content-type="order">Caryophyllales</named-content>
              </kwd><kwd>
                <named-content content-type="family">Caryophyllaceae</named-content>
              </kwd></kwd-group><mixed-citation publication-type="journal"><person-group><name><surname>Valentín-Martínez</surname><given-names>Dagoberto</given-names></name><name><surname>Steinmann</surname><given-names>Victor W.</given-names></name><name><surname>Flores-Olvera</surname><given-names>Hilda</given-names></name><name><surname>Borsch</surname><given-names>Thomas</given-names></name><name><surname>Montesinos-Tubée</surname><given-names>Daniel B.</given-names></name></person-group><article-title>﻿A nomenclator of <italic><tp:taxon-name><tp:taxon-name-part taxon-name-part-type="genus" reg="Drymaria">Drymaria</tp:taxon-name-part></tp:taxon-name></italic> (<tp:taxon-name><tp:taxon-name-part taxon-name-part-type="family">Caryophyllaceae</tp:taxon-name-part></tp:taxon-name>)</article-title><source>PhytoKeys</source><day>13</day><month>11</month><year>2025</year><volume>266</volume><fpage>139</fpage><lpage>175</lpage><pub-id pub-id-type="doi">10.3897/phytokeys.266.162517</pub-id></mixed-citation></tp:treatment-meta><tp:nomenclature><label>﻿53.</label><tp:taxon-name><object-id xmlns:xlink="http://www.w3.org/1999/xlink" content-type="arpha" xlink:type="simple">2143F10B-CEFC-53CE-8A4F-BBF39D7BEF7F</object-id>
              <tp:taxon-name-part taxon-name-part-type="genus" reg="Drymaria">Drymaria</tp:taxon-name-part>
              <tp:taxon-name-part taxon-name-part-type="species" reg="veliziae">veliziae</tp:taxon-name-part>
            </tp:taxon-name><tp:taxon-authority>Montesinos, PhytoKeys 140: 48. 2020.</tp:taxon-authority></tp:nomenclature><tp:treatment-sec sec-type="material" id="SECID0EWDBK"><title>Type.</title><p>Peru. Cajamarca: Encañada, Chanta baja, <named-content xmlns:xlink="http://www.w3.org/1999/xlink" content-type="dwc:verbatimCoordinates" xlink:type="simple"><named-content content-type="geo-json" specific-use="{&#34;type&#34;:&#34;Point&#34;,&#34;coordinates&#34;:[-78.505556,-6.832222]}" id="NCID0E6DBK" xlink:type="simple">6°49'56"S, 78°30'20"W</named-content></named-content>, alt. 3295 m, 6 June 2009, <italic>C. Tovar 1058</italic> (holotype: CPUN [22705!]).</p></tp:treatment-sec><tp:treatment-sec sec-type="distribution" id="SECID0EGEBK"><title>Distribution.</title><p>Peru.</p></tp:treatment-sec><tp:treatment-sec sec-type="notes" id="SECID0ELEBK"><title>Notes.</title><p>Currently, this species is listed as endangered (EN) (<xref ref-type="bibr" rid="B41">Montesinos-Tubée et al. 2020</xref>).</p></tp:treatment-sec><ref-list><ref id="B41"><mixed-citation xmlns:xlink="http://www.w3.org/1999/xlink" xlink:type="simple"><person-group><name name-style="western"><surname>Montesinos-Tubée</surname><given-names>DB</given-names></name><name name-style="western"><surname>Tovar</surname><given-names>C</given-names></name><name name-style="western"><surname>Iberico-Vela</surname><given-names>G</given-names></name><name name-style="western"><surname>Montoya-Quino</surname><given-names>J</given-names></name><name name-style="western"><surname>Sanchez-Vega</surname><given-names>I</given-names></name></person-group> (<year>2020</year>) <article-title><italic><tp:taxon-name><tp:taxon-name-part taxon-name-part-type="genus">Drymaria</tp:taxon-name-part> <tp:taxon-name-part taxon-name-part-type="species">veliziae</tp:taxon-name-part></tp:taxon-name></italic> (<tp:taxon-name><tp:taxon-name-part taxon-name-part-type="family">Caryophyllaceae</tp:taxon-name-part></tp:taxon-name>), a new species from the Andes of Cajamarca (North Peru).</article-title><source>PhytoKeys</source><volume>140</volume>: <fpage>47</fpage>–<lpage>56</lpage>. <ext-link xlink:href="10.3897/phytokeys.140.47738" ext-link-type="doi" xlink:type="simple">https://doi.org/10.3897/phytokeys.140.47738</ext-link></mixed-citation></ref></ref-list></tp:taxon-treatment>
