# Supplementary material for: ﻿A nomenclator of Drymaria (Caryophyllaceae)
Source: PhytoKeys. 2025 Nov 13;266:139–75. doi: 10.3897/phytokeys.266.162517 (PMC12635649; doi:10.3897/phytokeys.266.162517)
Supplement: XML Treatment for Drymaria villosa Schltdl. & Cham., Linnaea 5(2): 232. 1830. subsp. villosa [file phytokeys.266.162517-treatment73.xml]

<!DOCTYPE tp:taxon-treatment
  PUBLIC "-//TaxonX//DTD Taxonomic Treatment Publishing DTD v0 20100105//EN" "tax-treatment-NSO.dtd">
<tp:taxon-treatment xmlns:tp="http://www.plazi.org/taxpub"><tp:treatment-meta><kwd-group><label>Taxon classification</label><kwd>
                <named-content content-type="kingdom">Plantae</named-content>
              </kwd><kwd>
                <named-content content-type="order">Caryophyllales</named-content>
              </kwd><kwd>
                <named-content content-type="family">Caryophyllaceae</named-content>
              </kwd></kwd-group><mixed-citation publication-type="journal"><person-group><name><surname>Valentín-Martínez</surname><given-names>Dagoberto</given-names></name><name><surname>Steinmann</surname><given-names>Victor W.</given-names></name><name><surname>Flores-Olvera</surname><given-names>Hilda</given-names></name><name><surname>Borsch</surname><given-names>Thomas</given-names></name><name><surname>Montesinos-Tubée</surname><given-names>Daniel B.</given-names></name></person-group><article-title>﻿A nomenclator of <italic><tp:taxon-name><tp:taxon-name-part taxon-name-part-type="genus" reg="Drymaria">Drymaria</tp:taxon-name-part></tp:taxon-name></italic> (<tp:taxon-name><tp:taxon-name-part taxon-name-part-type="family">Caryophyllaceae</tp:taxon-name-part></tp:taxon-name>)</article-title><source>PhytoKeys</source><day>13</day><month>11</month><year>2025</year><volume>266</volume><fpage>139</fpage><lpage>175</lpage><pub-id pub-id-type="doi">10.3897/phytokeys.266.162517</pub-id></mixed-citation></tp:treatment-meta><tp:nomenclature><label>﻿54a.</label><tp:taxon-name><object-id xmlns:xlink="http://www.w3.org/1999/xlink" content-type="arpha" xlink:type="simple">35969A6D-E94B-5038-ACBE-2BE167A97A33</object-id>
              <tp:taxon-name-part taxon-name-part-type="genus" reg="Drymaria">Drymaria</tp:taxon-name-part>
              <tp:taxon-name-part taxon-name-part-type="species" reg="villosa">villosa</tp:taxon-name-part> <tp:taxon-name-part taxon-name-part-type="authority">Schltdl. &amp; Cham., Linnaea 5(2): 232. 1830.</tp:taxon-name-part> <tp:taxon-name-part taxon-name-part-type="infraspecific-rank">subsp.</tp:taxon-name-part> <tp:taxon-name-part taxon-name-part-type="subspecies" reg="villosa">villosa</tp:taxon-name-part>
            </tp:taxon-name><tp:nomenclature-citation-list><tp:nomenclature-citation><tp:taxon-name>
                  <tp:taxon-name-part taxon-name-part-type="genus" reg="Drymaria"/>
                  <tp:taxon-name-part taxon-name-part-type="species" reg="cordata"/>
                  <tp:taxon-name-part taxon-name-part-type="infraspecific-rank"/>
                  <tp:taxon-name-part taxon-name-part-type="variety" reg="villosa"/>
                </tp:taxon-name><comment>≡<tp:taxon-name><tp:taxon-name-part taxon-name-part-type="genus" reg="Drymaria">Drymaria</tp:taxon-name-part> <tp:taxon-name-part taxon-name-part-type="species" reg="cordata">cordata</tp:taxon-name-part> <tp:taxon-name-part taxon-name-part-type="infraspecific-rank">var.</tp:taxon-name-part> <tp:taxon-name-part taxon-name-part-type="variety" reg="villosa">villosa</tp:taxon-name-part></tp:taxon-name> (Schltdl. &amp; Cham.) Rohrb., Fl. Bras. 14(2): 260. 1872. </comment></tp:nomenclature-citation><tp:nomenclature-citation><tp:taxon-name>
                  <tp:taxon-name-part taxon-name-part-type="genus" reg="Drymaria"/>
                  <tp:taxon-name-part taxon-name-part-type="species" reg="hirsuta"/>
                </tp:taxon-name><comment>=<tp:taxon-name><tp:taxon-name-part taxon-name-part-type="genus" reg="Drymaria">Drymaria</tp:taxon-name-part> <tp:taxon-name-part taxon-name-part-type="species" reg="hirsuta">hirsuta</tp:taxon-name-part></tp:taxon-name> Bartl. in Presl, Reliq. Haenk. 2(1): 8. 1831. Type: Peru: montanis huanoccensibus, 1822, <italic>T. Haenke s.n.</italic> (<bold>lectotype, designated here</bold>: GOET [GOET000583 image!]; isolectotype: PR [24307 image!]). </comment></tp:nomenclature-citation><tp:nomenclature-citation><tp:taxon-name>
                  <tp:taxon-name-part taxon-name-part-type="genus" reg="Drymaria"/>
                  <tp:taxon-name-part taxon-name-part-type="species" reg="cubensis"/>
                </tp:taxon-name><comment>=<tp:taxon-name><tp:taxon-name-part taxon-name-part-type="genus" reg="Drymaria">Drymaria</tp:taxon-name-part> <tp:taxon-name-part taxon-name-part-type="species" reg="cubensis">cubensis</tp:taxon-name-part></tp:taxon-name> Regel, Allg. Gartenzeitung 8(38): 298. 1840. Type: probably Cuba. [Probably cultivated in the Botanical Garden of Berlin from Cuban seed]. (holotype: K [K000471737 image!]). </comment></tp:nomenclature-citation><tp:nomenclature-citation><tp:taxon-name>
                  <tp:taxon-name-part taxon-name-part-type="genus" reg="Drymaria"/>
                  <tp:taxon-name-part taxon-name-part-type="species" reg="ciliata"/>
                </tp:taxon-name><comment>=<tp:taxon-name><tp:taxon-name-part taxon-name-part-type="genus" reg="Drymaria">Drymaria</tp:taxon-name-part> <tp:taxon-name-part taxon-name-part-type="species" reg="ciliata">ciliata</tp:taxon-name-part></tp:taxon-name> C.A.Mey., Index Seminum (St. Petersburg) 9: 71. 1843. Type: This species was described on the basis of cultivated plants known in the horticultural trade. </comment></tp:nomenclature-citation><tp:nomenclature-citation><tp:taxon-name>
                  <tp:taxon-name-part taxon-name-part-type="genus" reg="Drymaria"/>
                  <tp:taxon-name-part taxon-name-part-type="species" reg="cordata"/>
                  <tp:taxon-name-part taxon-name-part-type="infraspecific-rank"/>
                  <tp:taxon-name-part taxon-name-part-type="variety" reg="pilosa"/>
                </tp:taxon-name><comment>=<tp:taxon-name><tp:taxon-name-part taxon-name-part-type="genus" reg="Drymaria">Drymaria</tp:taxon-name-part> <tp:taxon-name-part taxon-name-part-type="species" reg="cordata">cordata</tp:taxon-name-part> <tp:taxon-name-part taxon-name-part-type="infraspecific-rank">var.</tp:taxon-name-part> <tp:taxon-name-part taxon-name-part-type="variety" reg="pilosa">pilosa</tp:taxon-name-part></tp:taxon-name> Schltdl., Linnaea 26: 374. 1853. Type: Mexico. This variety was described in a treatment of miscellaneous Mexican plants. </comment></tp:nomenclature-citation><tp:nomenclature-citation><tp:taxon-name>
                  <tp:taxon-name-part taxon-name-part-type="genus" reg="Drymaria"/>
                  <tp:taxon-name-part taxon-name-part-type="species" reg="stylosa"/>
                </tp:taxon-name><comment>=<tp:taxon-name><tp:taxon-name-part taxon-name-part-type="genus" reg="Drymaria">Drymaria</tp:taxon-name-part> <tp:taxon-name-part taxon-name-part-type="species" reg="stylosa">stylosa</tp:taxon-name-part></tp:taxon-name> Backer, Bull. Jard. Bot. Buitenzorg, sér. 2 12: 15. 1913. Type: Indonesia: many localities in the mountains, s.d., <italic>C. A. Backer s.n.</italic> (without information about type specimens). </comment></tp:nomenclature-citation><tp:nomenclature-citation><tp:taxon-name>
                  <tp:taxon-name-part taxon-name-part-type="genus" reg="Drymaria"/>
                  <tp:taxon-name-part taxon-name-part-type="species" reg="tepicana"/>
                </tp:taxon-name><comment>=<tp:taxon-name><tp:taxon-name-part taxon-name-part-type="genus" reg="Drymaria">Drymaria</tp:taxon-name-part> <tp:taxon-name-part taxon-name-part-type="species" reg="tepicana">tepicana</tp:taxon-name-part></tp:taxon-name> M.E.Jones, Contr. W. Bot. 15: 124. 1929. Type: Mexico: Nayarit: Tepic, 16 February 1927, <italic>M. E. Jones 22847</italic> (holotype: POM [162845/0002390 image!]). </comment></tp:nomenclature-citation><tp:nomenclature-citation><tp:taxon-name>
                  <tp:taxon-name-part taxon-name-part-type="genus" reg="Drymaria"/>
                  <tp:taxon-name-part taxon-name-part-type="species" reg="villosa"/>
                  <tp:taxon-name-part taxon-name-part-type="infraspecific-rank"/>
                  <tp:taxon-name-part taxon-name-part-type="form" reg="tepicana"/>
                </tp:taxon-name><comment>≡<tp:taxon-name><tp:taxon-name-part taxon-name-part-type="genus" reg="Drymaria">Drymaria</tp:taxon-name-part> <tp:taxon-name-part taxon-name-part-type="species" reg="villosa">villosa</tp:taxon-name-part> <tp:taxon-name-part taxon-name-part-type="infraspecific-rank">f.</tp:taxon-name-part> <tp:taxon-name-part taxon-name-part-type="form" reg="tepicana">tepicana</tp:taxon-name-part></tp:taxon-name> (M.E.Jones) J.A.Duke, Ann. Missouri Bot. Gard. 48(3): 227. 1961. </comment></tp:nomenclature-citation><tp:nomenclature-citation><tp:taxon-name>
                  <tp:taxon-name-part taxon-name-part-type="genus" reg="Drymaria"/>
                  <tp:taxon-name-part taxon-name-part-type="species" reg="barrancae"/>
                </tp:taxon-name><comment>=<tp:taxon-name><tp:taxon-name-part taxon-name-part-type="genus" reg="Drymaria">Drymaria</tp:taxon-name-part> <tp:taxon-name-part taxon-name-part-type="species" reg="barrancae">barrancae</tp:taxon-name-part></tp:taxon-name> M.E.Jones, Contr. W. Bot. 18: 65. 1933. Type: Mexico. Jalisco: La barranca, Guadalajara, 17 November 1930, <italic>M. E. Jones 27051a</italic> (holotype POM [192857/0002400 image!]; isotype GH 00037718 image!]). </comment></tp:nomenclature-citation></tp:nomenclature-citation-list></tp:nomenclature><tp:treatment-sec sec-type="material" id="SECID0E4KBK"><title>Type.</title><p>Mexico. Veracruz: Jalapa, without date, <italic>C. J. W. Schiede s.n.</italic> (lectotype, designated by <xref ref-type="bibr" rid="B2">Athira and Maya 2025</xref>, pg. 197: LE [LE 00018305 image!]).</p></tp:treatment-sec><tp:treatment-sec sec-type="distribution" id="SECID0EJLBK"><title>Distribution.</title><p>Subspecies of wide distribution throughout America and Asia.</p></tp:treatment-sec><tp:treatment-sec sec-type="notes" id="SECID0EOLBK"><title>Notes.</title><p><italic><tp:taxon-name><tp:taxon-name-part taxon-name-part-type="genus" reg="Drymaria">Drymaria</tp:taxon-name-part> <tp:taxon-name-part taxon-name-part-type="species" reg="villosa">villosa</tp:taxon-name-part></tp:taxon-name></italic> Cham. &amp; Schltdl., originally described in 1830, is equivalent to <tp:taxon-name><tp:taxon-name-part taxon-name-part-type="genus" reg="Drymaria">Drymaria</tp:taxon-name-part> <tp:taxon-name-part taxon-name-part-type="species" reg="cordata">cordata</tp:taxon-name-part> <tp:taxon-name-part taxon-name-part-type="infraspecific-rank">var.</tp:taxon-name-part> <tp:taxon-name-part taxon-name-part-type="variety" reg="villosa">villosa</tp:taxon-name-part></tp:taxon-name> (Cham. &amp; Schltdl.) Rohrb. from 1872. In 1961, Duke referred to a specimen at the Komarov Herbarium (LE) as an “isotype,” but according to Article 9.10 of the Shenzhen Code, this should be considered a lectotype. <xref ref-type="bibr" rid="B1">Arya et al. (2024)</xref> accepted this correction but incorrectly designated a specimen housed at LECB as the lectotype. However, Chamisso’s original material was transferred to LE (Komarov Institute) in 1840, not to LECB, making their lectotypification invalid (<xref ref-type="bibr" rid="B4">Berger 2018</xref>). <xref ref-type="bibr" rid="B2">Athira and Maya (2025)</xref> correctly designated specimen LE00018305 from the Komarov Herbarium in St. Petersburg as the lectotype, as it matches Schlechtendal’s original description, ensuring nomenclatural stability. This approach follows <xref ref-type="bibr" rid="B2">Athira and Maya (2025)</xref> in recognizing LE00018305 as the lectotype of <italic><tp:taxon-name><tp:taxon-name-part taxon-name-part-type="genus" reg="Drymaria">D.</tp:taxon-name-part> <tp:taxon-name-part taxon-name-part-type="species" reg="villosa">villosa</tp:taxon-name-part></tp:taxon-name></italic> Schltdl. &amp; Cham. Finally, although recent plastome sequencing and phylogenetic studies place <italic><tp:taxon-name><tp:taxon-name-part taxon-name-part-type="genus" reg="Drymaria">D.</tp:taxon-name-part> <tp:taxon-name-part taxon-name-part-type="species" reg="villosa">villosa</tp:taxon-name-part></tp:taxon-name></italic> within <tp:taxon-name><tp:taxon-name-part taxon-name-part-type="family">Caryophyllaceae</tp:taxon-name-part></tp:taxon-name> (<xref ref-type="bibr" rid="B12">Chetri et al. 2024</xref>), these molecular data do not affect the nomenclatural typification.</p></tp:treatment-sec><ref-list><ref id="B2"><mixed-citation xmlns:xlink="http://www.w3.org/1999/xlink" xlink:type="simple"><person-group><name name-style="western"><surname>Athira</surname><given-names>S</given-names></name><name name-style="western"><surname>Maya</surname><given-names>CN</given-names></name></person-group> (<year>2025</year>) <article-title>Lectotypification of <italic><tp:taxon-name><tp:taxon-name-part taxon-name-part-type="genus">Arenaria</tp:taxon-name-part> <tp:taxon-name-part taxon-name-part-type="species">neelgherrensis</tp:taxon-name-part></tp:taxon-name></italic> and <italic><tp:taxon-name><tp:taxon-name-part taxon-name-part-type="genus">Drymaria</tp:taxon-name-part> <tp:taxon-name-part taxon-name-part-type="species">villosa</tp:taxon-name-part></tp:taxon-name></italic> (<tp:taxon-name><tp:taxon-name-part taxon-name-part-type="family">Caryophyllaceae</tp:taxon-name-part></tp:taxon-name>).</article-title><source>Annales Botanici Fennici</source><volume>62</volume>: <fpage>195</fpage>–<lpage>198</lpage>. <ext-link xlink:href="10.5735/085.062.0131" ext-link-type="doi" xlink:type="simple">https://doi.org/10.5735/085.062.0131</ext-link></mixed-citation></ref><ref id="B1"><mixed-citation xmlns:xlink="http://www.w3.org/1999/xlink" xlink:type="simple"><person-group><name name-style="western"><surname>Arya</surname><given-names>S</given-names></name><name name-style="western"><surname>Singh</surname><given-names>H</given-names></name><name name-style="western"><surname>Walsan-Vishnu</surname><given-names>K</given-names></name><name name-style="western"><surname>Iamonico</surname><given-names>D</given-names></name></person-group> (<year>2024</year>) <article-title>Study on the Genus <italic><tp:taxon-name><tp:taxon-name-part taxon-name-part-type="genus">Drymaria</tp:taxon-name-part></tp:taxon-name></italic> (<tp:taxon-name><tp:taxon-name-part taxon-name-part-type="family">Caryophyllaceae</tp:taxon-name-part></tp:taxon-name>)—A New Species from North-East India.</article-title><source>Plants</source><volume>13</volume>(<issue>23</issue>): <fpage>3378</fpage>. <ext-link xlink:href="10.3390/plants13233378" ext-link-type="doi" xlink:type="simple">https://doi.org/10.3390/plants13233378</ext-link></mixed-citation></ref><ref id="B4"><mixed-citation xmlns:xlink="http://www.w3.org/1999/xlink" xlink:type="simple"><person-group><name name-style="western"><surname>Berger</surname><given-names>A</given-names></name></person-group> (<year>2018</year>) <article-title>Synopsis and typification of Mexican and Central American Palicourea (<tp:taxon-name><tp:taxon-name-part taxon-name-part-type="family">Rubiaceae</tp:taxon-name-part></tp:taxon-name>: Palicoureeae), part I: the entomophilous species. Annalen des Naturhistorischen Museums in Wien.</article-title><source>Serie B für Botanik und Zoologie</source><volume>120</volume>: <fpage>59</fpage>–<lpage>140</lpage>.</mixed-citation></ref><ref id="B12"><mixed-citation xmlns:xlink="http://www.w3.org/1999/xlink" xlink:type="simple"><person-group><name name-style="western"><surname>Chetri</surname><given-names>BK</given-names></name><name name-style="western"><surname>Sonu</surname><given-names>SS</given-names></name><name name-style="western"><surname>Shelke</surname><given-names>RG</given-names></name><name name-style="western"><surname>Mitra</surname><given-names>S</given-names></name><name name-style="western"><surname>Rangan</surname><given-names>L</given-names></name></person-group> (<year>2024</year>) De novo sequencing of <italic><tp:taxon-name><tp:taxon-name-part taxon-name-part-type="genus">Drymaria</tp:taxon-name-part> <tp:taxon-name-part taxon-name-part-type="species">villosa</tp:taxon-name-part></tp:taxon-name></italic> and comparative analysis of plastome in <tp:taxon-name><tp:taxon-name-part taxon-name-part-type="family">Caryophyllaceae</tp:taxon-name-part></tp:taxon-name> across 23 Species. Molecular Biotechnology, 1–9. <ext-link xlink:href="10.1007/s12033-024-01317-0" ext-link-type="doi" xlink:type="simple">https://doi.org/10.1007/s12033-024-01317-0</ext-link></mixed-citation></ref></ref-list></tp:taxon-treatment>
