# Supplementary material for: ﻿A nomenclator of Drymaria (Caryophyllaceae)
Source: PhytoKeys. 2025 Nov 13;266:139–75. doi: 10.3897/phytokeys.266.162517 (PMC12635649; doi:10.3897/phytokeys.266.162517)
Supplement: XML Treatment for Drymaria viscosa [file phytokeys.266.162517-treatment76.xml]

<!DOCTYPE tp:taxon-treatment
  PUBLIC "-//TaxonX//DTD Taxonomic Treatment Publishing DTD v0 20100105//EN" "tax-treatment-NSO.dtd">
<tp:taxon-treatment xmlns:tp="http://www.plazi.org/taxpub"><tp:treatment-meta><kwd-group><label>Taxon classification</label><kwd>
                <named-content content-type="kingdom">Plantae</named-content>
              </kwd><kwd>
                <named-content content-type="order">Caryophyllales</named-content>
              </kwd><kwd>
                <named-content content-type="family">Caryophyllaceae</named-content>
              </kwd></kwd-group><mixed-citation publication-type="journal"><person-group><name><surname>Valentín-Martínez</surname><given-names>Dagoberto</given-names></name><name><surname>Steinmann</surname><given-names>Victor W.</given-names></name><name><surname>Flores-Olvera</surname><given-names>Hilda</given-names></name><name><surname>Borsch</surname><given-names>Thomas</given-names></name><name><surname>Montesinos-Tubée</surname><given-names>Daniel B.</given-names></name></person-group><article-title>﻿A nomenclator of <italic><tp:taxon-name><tp:taxon-name-part taxon-name-part-type="genus" reg="Drymaria">Drymaria</tp:taxon-name-part></tp:taxon-name></italic> (<tp:taxon-name><tp:taxon-name-part taxon-name-part-type="family">Caryophyllaceae</tp:taxon-name-part></tp:taxon-name>)</article-title><source>PhytoKeys</source><day>13</day><month>11</month><year>2025</year><volume>266</volume><fpage>139</fpage><lpage>175</lpage><pub-id pub-id-type="doi">10.3897/phytokeys.266.162517</pub-id></mixed-citation></tp:treatment-meta><tp:nomenclature><label>﻿55.</label><tp:taxon-name><object-id xmlns:xlink="http://www.w3.org/1999/xlink" content-type="arpha" xlink:type="simple">5F4ACD1B-4E83-58A6-802D-AF0EEE472049</object-id>
              <tp:taxon-name-part taxon-name-part-type="genus" reg="Drymaria">Drymaria</tp:taxon-name-part>
              <tp:taxon-name-part taxon-name-part-type="species" reg="viscosa">viscosa</tp:taxon-name-part>
            </tp:taxon-name><tp:taxon-authority>S.Watson, Proc. Amer. Acad. Arts 22(2): 469. 1887.</tp:taxon-authority></tp:nomenclature><tp:treatment-sec sec-type="material" id="SECID0EWZBK"><title>Type.</title><p>Mexico. Baja California: Socorro (“Socono”, “Socario”) Northern Lower California, 27 April 1886, <italic>C. R. Orcutt 1330</italic> (holotype: GH [00037746 image!]; isotypes: F [208450/F0053282F image!, 147780/0053283F image!, 219882/0053284F image!], ILL [ILL00007352 image!], MICH [1115004 image!], MIN [410502/1002886 image!], MO [3578903/144036 image!], NY [00342511 image!, 00342512 image!], OS [173559/0000138 image!], UC [UC 8304 image!], US [1391067/00931429 image!, 10383/00103370 image!], VT [UVMVT024429 image!, 024430 image!], YU [YU.001066 image!]).</p></tp:treatment-sec><tp:treatment-sec sec-type="distribution" id="SECID0E5ZBK"><title>Distribution.</title><p>United States, Mexico.</p></tp:treatment-sec><tp:treatment-sec sec-type="notes" id="SECID0ED1BK"><title>Notes.</title><p>In <xref ref-type="bibr" rid="B16">Duke (1961)</xref>, this species is cited as <italic><tp:taxon-name><tp:taxon-name-part taxon-name-part-type="genus" reg="Drymaria">Drymaria</tp:taxon-name-part> <tp:taxon-name-part taxon-name-part-type="species" reg="viscosa">viscosa</tp:taxon-name-part></tp:taxon-name></italic> S. Watson ex Orcutt. However, Orcutt did not describe the species nor attribute it to Watson, and, although his specimen represents the holotype, it is likely that Watson designated the epithet independently due to the presence of glandular trichomes that give it viscosity (<xref ref-type="bibr" rid="B43">Parfitt and Hodgson 1985</xref>).</p></tp:treatment-sec><ref-list><ref id="B16"><mixed-citation xmlns:xlink="http://www.w3.org/1999/xlink" xlink:type="simple"><person-group><name name-style="western"><surname>Duke</surname><given-names>JA</given-names></name></person-group> (<year>1961</year>) Preliminary Revision of the Genus <italic><tp:taxon-name><tp:taxon-name-part taxon-name-part-type="genus">Drymaria.</tp:taxon-name-part></tp:taxon-name></italic> Annals of the Missouri Botanical Garden 48(3): 173–268. <ext-link xlink:href="10.2307/2394953" ext-link-type="doi" xlink:type="simple">https://doi.org/10.2307/2394953</ext-link></mixed-citation></ref><ref id="B43"><mixed-citation xmlns:xlink="http://www.w3.org/1999/xlink" xlink:type="simple"><person-group><name name-style="western"><surname>Parfitt</surname><given-names>BD</given-names></name><name name-style="western"><surname>Hodgson</surname><given-names>W</given-names></name></person-group> (<year>1985</year>) <article-title><italic><tp:taxon-name><tp:taxon-name-part taxon-name-part-type="genus">Drymaria</tp:taxon-name-part> <tp:taxon-name-part taxon-name-part-type="species">viscosa</tp:taxon-name-part></tp:taxon-name></italic> (<tp:taxon-name><tp:taxon-name-part taxon-name-part-type="family">Caryophyllaceae</tp:taxon-name-part></tp:taxon-name>): Correct author citation and range extension to the United States.</article-title><source>SIDA, Contributions to Botany</source><volume>11</volume>(<issue>1</issue>): <fpage>96</fpage>–<lpage>98</lpage>. <ext-link xlink:href="https://ia802807.us.archive.org/1/items/biostor-158150/biostor-158150.pdf" ext-link-type="uri" xlink:type="simple">https://ia802807.us.archive.org/1/items/biostor-158150/biostor-158150.pdf</ext-link></mixed-citation></ref></ref-list></tp:taxon-treatment>
